# Supplementary material for: Proteomic profiling of zinc homeostasis mechanisms in Pseudomonas aeruginosa through data-dependent and data-independent acquisition mass spectrometry
Source: bioRxiv. 2025 Jan 31:2025.01.13.632865. Originally published 2025 Jan 13. Preprint. [Version 2] doi: 10.1101/2025.01.13.632865 (PMC11761036; doi:10.1101/2025.01.13.632865)
Supplement: Supplement 2 [file media-2.xlsx]

## Sheet: enrichment.all (DDA)
#category	term ID	term description	genes mapped	genes in set	enrichment score	direction		false discovery rate	method	matching proteins in your input (IDs)	matching proteins in your input (labels)
COMPARTMENTS	GOCC:0005840	Ribosome	49	53	1.35702	bottom	Zn-depleted	1.45e-12	ks	208964.PA0579,208964.PA2741,208964.PA2970,208964.PA3162,208964.PA3601,208964.PA3656,208964.PA3745,208964.PA4239,208964.PA4240,208964.PA4244,208964.PA4245,208964.PA4246,208964.PA4247,208964.PA4248,208964.PA4249,208964.PA4250,208964.PA4251,208964.PA4252,208964.PA4253,208964.PA4254,208964.PA4255,208964.PA4256,208964.PA4257,208964.PA4258,208964.PA4259,208964.PA4260,208964.PA4261,208964.PA4262,208964.…	rpsU,rplT,rpmF,rpsA,rpmE2,rpsB,rpsP,rpsD,rpsK,rplO,rpmD,rpsE,rplR,rplF,rpsH,rpsN,rplE,rplX,rplN,rpsQ,rpmC,rplP,rpsC,rplV,rpsS,rplB,rplW,rplD,rplC,rpsJ,rpsG,rplL,rplJ,rplA,rplK,rpsI,rplM,rpsT,rpmA,rplU,rplY,rpsO,rplI,rpsR,rpsF,rpmE,rpmG,rpmB,rpmH
COMPARTMENTS	GOCC:0044391	Ribosomal subunit	32	32	1.3391	bottom	Zn-depleted	1.15e-07	ks	208964.PA2970,208964.PA3162,208964.PA3601,208964.PA3656,208964.PA3745,208964.PA4239,208964.PA4244,208964.PA4245,208964.PA4246,208964.PA4247,208964.PA4248,208964.PA4249,208964.PA4250,208964.PA4251,208964.PA4253,208964.PA4254,208964.PA4257,208964.PA4258,208964.PA4259,208964.PA4260,208964.PA4261,208964.PA4262,208964.PA4263,208964.PA4267,208964.PA4271,208964.PA4272,208964.PA4273,208964.PA4563,208964.…	rpmF,rpsA,rpmE2,rpsB,rpsP,rpsD,rplO,rpmD,rpsE,rplR,rplF,rpsH,rpsN,rplE,rplN,rpsQ,rpsC,rplV,rpsS,rplB,rplW,rplD,rplC,rpsG,rplL,rplJ,rplA,rpsT,rplU,rplY,rpsO,rpmE
COMPARTMENTS	GOCC:0015934	Large ribosomal subunit	19	19	1.33358	bottom	Zn-depleted	0.006	afc	208964.PA2970,208964.PA3601,208964.PA4244,208964.PA4245,208964.PA4247,208964.PA4248,208964.PA4251,208964.PA4253,208964.PA4258,208964.PA4260,208964.PA4261,208964.PA4262,208964.PA4263,208964.PA4271,208964.PA4272,208964.PA4273,208964.PA4568,208964.PA4671,208964.PA5049	rpmF,rpmE2,rplO,rpmD,rplR,rplF,rplE,rplN,rplV,rplB,rplW,rplD,rplC,rplL,rplJ,rplA,rplU,rplY,rpmE
COMPARTMENTS	GOCC:0022626	Cytosolic ribosome	28	29	1.30702	bottom	Zn-depleted	4.15e-06	ks	208964.PA3162,208964.PA3601,208964.PA3745,208964.PA4239,208964.PA4244,208964.PA4245,208964.PA4246,208964.PA4247,208964.PA4248,208964.PA4249,208964.PA4250,208964.PA4251,208964.PA4254,208964.PA4257,208964.PA4258,208964.PA4260,208964.PA4261,208964.PA4262,208964.PA4263,208964.PA4267,208964.PA4271,208964.PA4272,208964.PA4273,208964.PA4563,208964.PA4568,208964.PA4671,208964.PA4741,208964.PA5049	rpsA,rpmE2,rpsP,rpsD,rplO,rpmD,rpsE,rplR,rplF,rpsH,rpsN,rplE,rpsQ,rpsC,rplV,rplB,rplW,rplD,rplC,rpsG,rplL,rplJ,rplA,rpsT,rplU,rplY,rpsO,rpmE
COMPARTMENTS	GOCC:1990904	Ribonucleoprotein complex	37	39	1.22155	bottom	Zn-depleted	8.89e-08	ks	208964.PA2970,208964.PA3162,208964.PA3601,208964.PA3656,208964.PA3745,208964.PA3746,208964.PA4239,208964.PA4244,208964.PA4245,208964.PA4246,208964.PA4247,208964.PA4248,208964.PA4249,208964.PA4250,208964.PA4251,208964.PA4253,208964.PA4254,208964.PA4257,208964.PA4258,208964.PA4259,208964.PA4260,208964.PA4261,208964.PA4262,208964.PA4263,208964.PA4267,208964.PA4271,208964.PA4272,208964.PA4273,208964.…	rpmF,rpsA,rpmE2,rpsB,rpsP,ffh,rpsD,rplO,rpmD,rpsE,rplR,rplF,rpsH,rpsN,rplE,rplN,rpsQ,rpsC,rplV,rpsS,rplB,rplW,rplD,rplC,rpsG,rplL,rplJ,rplA,rpsT,rplU,rplY,rpsO,PA4840,PA5008,rpmE,typA,rnpA
COMPARTMENTS	GOCC:0009279	Cell outer membrane	49	101	1.04337	bottom	Zn-depleted	0.006	ks	208964.PA0277,208964.PA0595,208964.PA0781,208964.PA0833,208964.PA0958,208964.PA0973,208964.PA1011,208964.PA1053,208964.PA1171,208964.PA1178,208964.PA1222,208964.PA1288,208964.PA1365,208964.PA1922,208964.PA2064,208964.PA2495,208964.PA2525,208964.PA2543,208964.PA2695,208964.PA2853,208964.PA2911,208964.PA3186,208964.PA3262,208964.PA3268,208964.PA3339,208964.PA3535,208964.PA3648,208964.PA3717,208964.…	PA0277,ostA,PA0781,PA0833,oprD,oprL,PA1011,PA1053,PA1171,oprH,PA1222,PA1288,PA1365,PA1922,pcoB,oprN,PA2525,PA2543,PA2695,oprI,PA2911,oprB,PA3262,PA3268,plpD,PA3535,opr86,PA3717,mltF,oprC,bamB,PA3819,lptE,PA3992,rlpA,sltB1,PA4423,PA4514,comL,pagL,lolB,PA4675,omlA,cntO,PA4963,PA4974,pilQ,blc,estA
COMPARTMENTS	GOCC:0019867	Outer membrane	57	126	0.973111	bottom	Zn-depleted	0.0011	ks	208964.PA0277,208964.PA0291,208964.PA0421,208964.PA0595,208964.PA0755,208964.PA0781,208964.PA0833,208964.PA0958,208964.PA0973,208964.PA1011,208964.PA1053,208964.PA1171,208964.PA1178,208964.PA1222,208964.PA1288,208964.PA1365,208964.PA1777,208964.PA1922,208964.PA2064,208964.PA2495,208964.PA2505,208964.PA2525,208964.PA2543,208964.PA2695,208964.PA2760,208964.PA2853,208964.PA2911,208964.PA3038,208964.…	PA0277,oprE,PA0421,ostA,opdH,PA0781,PA0833,oprD,oprL,PA1011,PA1053,PA1171,oprH,PA1222,PA1288,PA1365,oprF,PA1922,pcoB,oprN,opdT,PA2525,PA2543,PA2695,PA2760,oprI,PA2911,PA3038,oprB,PA3262,PA3268,plpD,PA3535,opr86,PA3717,mltF,oprC,bamB,PA3819,lptE,PA3992,rlpA,sltB1,PA4423,opdP,PA4514,comL,pagL,lolB,PA4675,omlA,cntO,PA4963,PA4974,pilQ,blc,estA
COMPARTMENTS	GOCC:0043232	Intracellular non-membrane-bounded organelle	88	151	0.768505	bottom	Zn-depleted	6.41e-08	ks	208964.PA0001,208964.PA0004,208964.PA0038,208964.PA0329,208964.PA0536,208964.PA0577,208964.PA0579,208964.PA0596,208964.PA0663,208964.PA0856,208964.PA0971,208964.PA1527,208964.PA1534,208964.PA1804,208964.PA2613,208964.PA2738,208964.PA2741,208964.PA2970,208964.PA3075,208964.PA3161,208964.PA3162,208964.PA3194,208964.PA3263,208964.PA3344,208964.PA3430,208964.PA3495,208964.PA3601,208964.PA3656,208964.…	dnaA,gyrB,PA0038,PA0329,PA0536,dnaG,rpsU,amgK,PA0663,PA0856,tolA,smc,recR,hupB,PA2613,himA,rplT,rpmF,PA3075,himD,rpsA,edd,rdgC,recQ,PA3430,nth,rpmE2,rpsB,PA3696,rpsP,guaB,pilF,PA3849,PA3940,rplQ,rpsD,rpsK,rplO,rpmD,rpsE,rplR,rplF,rpsH,rpsN,rplE,rplX,rplN,rpsQ,rpmC,rplP,rpsC,rplV,rpsS,rplB,rplW,rplD,rplC,rpsJ,rpsG,rplL,rplJ,rplA,rplK,rpsI,rplM,mreB,rpsT,rpmA,rplU,rplY,rpsO,infB,recN,PA4918,dnaB,rp…
COMPARTMENTS	GOCC:0030313	Cell envelope	84	187	0.722136	bottom	Zn-depleted	0.004	ks	208964.PA0045,208964.PA0277,208964.PA0372,208964.PA0425,208964.PA0595,208964.PA0781,208964.PA0833,208964.PA0938,208964.PA0958,208964.PA0973,208964.PA0974,208964.PA1011,208964.PA1053,208964.PA1115,208964.PA1171,208964.PA1178,208964.PA1222,208964.PA1288,208964.PA1338,208964.PA1365,208964.PA1689,208964.PA1810,208964.PA1922,208964.PA2064,208964.PA2493,208964.PA2495,208964.PA2521,208964.PA2525,208964.…	PA0045,PA0277,PA0372,mexA,ostA,PA0781,PA0833,PA0938,oprD,oprL,cpoB,PA1011,PA1053,PA1115,PA1171,oprH,PA1222,PA1288,ggt,PA1365,PA1689,PA1810,PA1922,pcoB,mexE,oprN,czcB,PA2525,PA2543,PA2695,oprI,PA2911,PA3020,oprB,prc,PA3262,PA3268,plpD,PA3523,PA3535,kdsA,opr86,PA3717,mltF,oprC,bamB,PA3819,lnt,lptE,PA3992,dacC,rlpA,sltB1,pbpA,PA4423,PA4426,PA4453,lptC,PA4496,PA4514,comL,PA4644,pagL,lolB,PA4675,PA473…
COMPARTMENTS	GOCC:0031975	Envelope	95	215	0.668663	bottom	Zn-depleted	0.006	ks	208964.PA0045,208964.PA0277,208964.PA0372,208964.PA0391,208964.PA0421,208964.PA0425,208964.PA0595,208964.PA0781,208964.PA0833,208964.PA0938,208964.PA0958,208964.PA0973,208964.PA0974,208964.PA1011,208964.PA1053,208964.PA1115,208964.PA1171,208964.PA1178,208964.PA1222,208964.PA1288,208964.PA1338,208964.PA1365,208964.PA1689,208964.PA1810,208964.PA1922,208964.PA1923,208964.PA2064,208964.PA2493,208964.…	PA0045,PA0277,PA0372,PA0391,PA0421,mexA,ostA,PA0781,PA0833,PA0938,oprD,oprL,cpoB,PA1011,PA1053,PA1115,PA1171,oprH,PA1222,PA1288,ggt,PA1365,PA1689,PA1810,PA1922,PA1923,pcoB,mexE,oprN,czcB,PA2525,PA2543,PA2695,PA2764,oprI,PA2911,cobN,PA2953,PA3020,oprB,prc,PA3262,PA3267,PA3268,plpD,PA3523,PA3535,kdsA,opr86,PA3717,PA3760,PA3761,mltF,oprC,bamB,PA3819,nhaP,lnt,lptE,PA3992,dacC,rlpA,sltB1,pbpA,PA4423,P…
COMPARTMENTS	GOCC:0043228	Non-membrane-bounded organelle	98	185	0.664414	bottom	Zn-depleted	7.71e-07	ks	208964.PA0001,208964.PA0004,208964.PA0038,208964.PA0329,208964.PA0536,208964.PA0577,208964.PA0579,208964.PA0596,208964.PA0663,208964.PA0856,208964.PA0971,208964.PA1080,208964.PA1084,208964.PA1092,208964.PA1094,208964.PA1101,208964.PA1442,208964.PA1443,208964.PA1444,208964.PA1527,208964.PA1534,208964.PA1804,208964.PA2613,208964.PA2738,208964.PA2741,208964.PA2970,208964.PA3075,208964.PA3161,208964.…	dnaA,gyrB,PA0038,PA0329,PA0536,dnaG,rpsU,amgK,PA0663,PA0856,tolA,flgE,flgI,fliC,fliD,fliF,PA1442,fliM,fliN,smc,recR,hupB,PA2613,himA,rplT,rpmF,PA3075,himD,rpsA,edd,rdgC,recQ,PA3353,PA3430,nth,rpmE2,rpsB,PA3696,rpsP,guaB,pilF,PA3849,PA3940,rplQ,rpsD,rpsK,rplO,rpmD,rpsE,rplR,rplF,rpsH,rpsN,rplE,rplX,rplN,rpsQ,rpmC,rplP,rpsC,rplV,rpsS,rplB,rplW,rplD,rplC,rpsJ,rpsG,rplL,rplJ,rplA,rplK,rpsI,rplM,mreB,…
COMPARTMENTS	GOCC:0098796	Membrane protein complex	81	194	0.411348	bottom	Zn-depleted	0.0055	ks	208964.PA0070,208964.PA0156,208964.PA0157,208964.PA0165,208964.PA0280,208964.PA0302,208964.PA0303,208964.PA0425,208964.PA0603,208964.PA0605,208964.PA0958,208964.PA1041,208964.PA1119,208964.PA1271,208964.PA1553,208964.PA1554,208964.PA1556,208964.PA1557,208964.PA1581,208964.PA1583,208964.PA1584,208964.PA1777,208964.PA1807,208964.PA1808,208964.PA1809,208964.PA1810,208964.PA1974,208964.PA2493,208964.…	PA0070,PA0156,PA0157,PA0165,cysA,spuF,spuG,mexA,potA-3,PA0605,oprD,PA1041,yfiB,PA1271,ccoO1,ccoN1,ccoO2,ccoN2,sdhC,sdhA,sdhB,oprF,PA1807,PA1808,PA1809,PA1810,PA1974,mexE,czcB,PA2528,nuoA,nuoB,nuoD,nuoE,nuoF,nuoG,nuoH,nuoI,nuoL,nuoM,PA2900,PA2986,lolD,PA2988,gbt,oprB,PA3187,PA3189,PA3523,PA3526,PA3538,opr86,PA3677,lptF,PA3716,PA3827,PA3828,PA3923,PA4064,ppgL,PA4374,PA4430,PA4461,ndh,comL,omlA,tatA…
GO Component	GO:0031230	Intrinsic component of cell outer membrane	11	18	2.14106	bottom	Zn-depleted	0.0004	afc	208964.PA0781,208964.PA0958,208964.PA1271,208964.PA1365,208964.PA1922,208964.PA2543,208964.PA3648,208964.PA3790,208964.PA4545,208964.PA4675,208964.PA4765	PA0781,oprD,PA1271,PA1365,PA1922,PA2543,opr86,oprC,comL,PA4675,omlA
GO Component	GO:0015934	Large ribosomal subunit	27	28	1.40314	bottom	Zn-depleted	3.79e-07	ks	208964.PA2741,208964.PA2970,208964.PA3742,208964.PA4237,208964.PA4244,208964.PA4245,208964.PA4247,208964.PA4248,208964.PA4251,208964.PA4252,208964.PA4253,208964.PA4255,208964.PA4256,208964.PA4258,208964.PA4260,208964.PA4261,208964.PA4263,208964.PA4271,208964.PA4272,208964.PA4273,208964.PA4274,208964.PA4433,208964.PA4567,208964.PA4671,208964.PA4932,208964.PA5315,208964.PA5316	rplT,rpmF,rplS,rplQ,rplO,rpmD,rplR,rplF,rplE,rplX,rplN,rpmC,rplP,rplV,rplB,rplW,rplC,rplL,rplJ,rplA,rplK,rplM,rpmA,rplY,rplI,rpmG,rpmB
GO Component	GO:0022625	Cytosolic large ribosomal subunit	26	27	1.34679	bottom	Zn-depleted	9.37e-07	ks	208964.PA2741,208964.PA3742,208964.PA4237,208964.PA4244,208964.PA4245,208964.PA4247,208964.PA4248,208964.PA4251,208964.PA4252,208964.PA4253,208964.PA4255,208964.PA4256,208964.PA4258,208964.PA4260,208964.PA4261,208964.PA4263,208964.PA4271,208964.PA4272,208964.PA4273,208964.PA4274,208964.PA4433,208964.PA4567,208964.PA4671,208964.PA4932,208964.PA5315,208964.PA5316	rplT,rplS,rplQ,rplO,rpmD,rplR,rplF,rplE,rplX,rplN,rpmC,rplP,rplV,rplB,rplW,rplC,rplL,rplJ,rplA,rplK,rplM,rpmA,rplY,rplI,rpmG,rpmB
GO Component	GO:0044391	Ribosomal subunit	48	49	1.29038	bottom	Zn-depleted	5.76e-12	ks	208964.PA2741,208964.PA2970,208964.PA3162,208964.PA3656,208964.PA3742,208964.PA3745,208964.PA4237,208964.PA4239,208964.PA4240,208964.PA4241,208964.PA4244,208964.PA4245,208964.PA4246,208964.PA4247,208964.PA4248,208964.PA4249,208964.PA4250,208964.PA4251,208964.PA4252,208964.PA4253,208964.PA4254,208964.PA4255,208964.PA4256,208964.PA4257,208964.PA4258,208964.PA4259,208964.PA4260,208964.PA4261,208964.…	rplT,rpmF,rpsA,rpsB,rplS,rpsP,rplQ,rpsD,rpsK,rpsM,rplO,rpmD,rpsE,rplR,rplF,rpsH,rpsN,rplE,rplX,rplN,rpsQ,rpmC,rplP,rpsC,rplV,rpsS,rplB,rplW,rplC,rpsJ,rpsG,rpsL,rplL,rplJ,rplA,rplK,rpsI,rplM,PA4463,rpsT,rpmA,rplY,rpsO,rplI,rpsR,rpsF,rpmG,rpmB
GO Component	GO:0009279	Cell outer membrane	48	110	1.26697	bottom	Zn-depleted	0.00023	ks	208964.PA0165,208964.PA0427,208964.PA0595,208964.PA0781,208964.PA0867,208964.PA0958,208964.PA0973,208964.PA1178,208964.PA1271,208964.PA1288,208964.PA1365,208964.PA1777,208964.PA1922,208964.PA1974,208964.PA2064,208964.PA2463,208964.PA2495,208964.PA2525,208964.PA2543,208964.PA2853,208964.PA2911,208964.PA3105,208964.PA3186,208964.PA3268,208964.PA3339,208964.PA3623,208964.PA3648,208964.PA3692,208964.…	PA0165,oprM,ostA,PA0781,mliC,oprD,oprL,oprH,PA1271,PA1288,PA1365,oprF,PA1922,PA1974,pcoB,PA2463,oprN,PA2525,PA2543,oprI,PA2911,xcpQ,oprB,PA3268,plpD,PA3623,opr86,lptF,mltF,oprC,bamB,pilF,lptE,rlpA,oprG,PA4423,lptA-2,PA4514,comL,PA4624,pagL,lolB,PA4675,omlA,cntO,pilQ,blc,estA
GO Component	GO:0005840	Ribosome	55	59	1.26537	bottom	Zn-depleted	1.54e-12	ks	208964.PA0579,208964.PA2741,208964.PA2970,208964.PA3162,208964.PA3601,208964.PA3656,208964.PA3742,208964.PA3744,208964.PA3745,208964.PA4237,208964.PA4239,208964.PA4240,208964.PA4241,208964.PA4244,208964.PA4245,208964.PA4246,208964.PA4247,208964.PA4248,208964.PA4249,208964.PA4250,208964.PA4251,208964.PA4252,208964.PA4253,208964.PA4254,208964.PA4255,208964.PA4256,208964.PA4257,208964.PA4258,208964.…	rpsU,rplT,rpmF,rpsA,rpmE2,rpsB,rplS,rimM,rpsP,rplQ,rpsD,rpsK,rpsM,rplO,rpmD,rpsE,rplR,rplF,rpsH,rpsN,rplE,rplX,rplN,rpsQ,rpmC,rplP,rpsC,rplV,rpsS,rplB,rplW,rplD,rplC,rpsJ,rpsG,rpsL,rplL,rplJ,rplA,rplK,rpsI,rplM,PA4463,rpsT,rpmA,rplU,rplY,rpsO,rplI,rpsR,rpsF,rpmE,rpmG,rpmB,rpmH
GO Component	GO:1990904	Ribonucleoprotein complex	51	52	1.23208	bottom	Zn-depleted	4.66e-12	ks	208964.PA2741,208964.PA2970,208964.PA3162,208964.PA3656,208964.PA3742,208964.PA3745,208964.PA3746,208964.PA4237,208964.PA4239,208964.PA4240,208964.PA4241,208964.PA4244,208964.PA4245,208964.PA4246,208964.PA4247,208964.PA4248,208964.PA4249,208964.PA4250,208964.PA4251,208964.PA4252,208964.PA4253,208964.PA4254,208964.PA4255,208964.PA4256,208964.PA4257,208964.PA4258,208964.PA4259,208964.PA4260,208964.…	rplT,rpmF,rpsA,rpsB,rplS,rpsP,ffh,rplQ,rpsD,rpsK,rpsM,rplO,rpmD,rpsE,rplR,rplF,rpsH,rpsN,rplE,rplX,rplN,rpsQ,rpmC,rplP,rpsC,rplV,rpsS,rplB,rplW,rplC,rpsJ,rpsG,rpsL,rplL,rplJ,rplA,rplK,rpsI,rplM,PA4463,rpsT,rpmA,rplY,rpsO,rplI,rpsR,rpsF,typA,rpmG,rpmB,rnpA
GO Component	GO:0022626	Cytosolic ribosome	40	41	1.23091	bottom	Zn-depleted	6.75e-10	ks	208964.PA2741,208964.PA3162,208964.PA3656,208964.PA3742,208964.PA4237,208964.PA4240,208964.PA4244,208964.PA4245,208964.PA4246,208964.PA4247,208964.PA4248,208964.PA4249,208964.PA4251,208964.PA4252,208964.PA4253,208964.PA4254,208964.PA4255,208964.PA4256,208964.PA4257,208964.PA4258,208964.PA4259,208964.PA4260,208964.PA4261,208964.PA4263,208964.PA4267,208964.PA4271,208964.PA4272,208964.PA4273,208964.…	rplT,rpsA,rpsB,rplS,rplQ,rpsK,rplO,rpmD,rpsE,rplR,rplF,rpsH,rplE,rplX,rplN,rpsQ,rpmC,rplP,rpsC,rplV,rpsS,rplB,rplW,rplC,rpsG,rplL,rplJ,rplA,rplK,rpsI,rplM,PA4463,rpmA,rplY,rpsO,rplI,rpsR,rpsF,rpmG,rpmB
GO Component	GO:0015935	Small ribosomal subunit	21	21	1.14541	bottom	Zn-depleted	3.23e-05	ks	208964.PA3162,208964.PA3656,208964.PA3745,208964.PA4239,208964.PA4240,208964.PA4241,208964.PA4246,208964.PA4249,208964.PA4250,208964.PA4254,208964.PA4257,208964.PA4259,208964.PA4264,208964.PA4267,208964.PA4268,208964.PA4432,208964.PA4463,208964.PA4563,208964.PA4741,208964.PA4934,208964.PA4935	rpsA,rpsB,rpsP,rpsD,rpsK,rpsM,rpsE,rpsH,rpsN,rpsQ,rpsC,rpsS,rpsJ,rpsG,rpsL,rpsI,PA4463,rpsT,rpsO,rpsR,rpsF
GO Component	GO:0019867	Outer membrane	58	124	1.13821	bottom	Zn-depleted	9.60e-05	ks	208964.PA0165,208964.PA0291,208964.PA0328,208964.PA0372,208964.PA0427,208964.PA0595,208964.PA0781,208964.PA0867,208964.PA0958,208964.PA0973,208964.PA1053,208964.PA1178,208964.PA1222,208964.PA1271,208964.PA1288,208964.PA1365,208964.PA1777,208964.PA1922,208964.PA1974,208964.PA2064,208964.PA2463,208964.PA2495,208964.PA2525,208964.PA2543,208964.PA2853,208964.PA2911,208964.PA3105,208964.PA3186,208964.…	PA0165,oprE,PA0328,PA0372,oprM,ostA,PA0781,mliC,oprD,oprL,PA1053,oprH,PA1222,PA1271,PA1288,PA1365,oprF,PA1922,PA1974,pcoB,PA2463,oprN,PA2525,PA2543,oprI,PA2911,xcpQ,oprB,PA3268,plpD,PA3535,PA3623,opr86,lptF,mltF,oprC,bamB,pilF,PA3819,lptE,rlpA,oprG,PA4423,lptA-2,PA4514,comL,PA4624,pagL,lolB,PA4675,omlA,cntO,PA4974,pilQ,blc,PA5108,estA,ampDh2
GO Component	GO:0030312	External encapsulating structure	55	126	1.0487	bottom	Zn-depleted	0.0062	ks	208964.PA0165,208964.PA0427,208964.PA0595,208964.PA0781,208964.PA0867,208964.PA0938,208964.PA0958,208964.PA0973,208964.PA1178,208964.PA1271,208964.PA1288,208964.PA1365,208964.PA1777,208964.PA1922,208964.PA1974,208964.PA2064,208964.PA2234,208964.PA2463,208964.PA2495,208964.PA2525,208964.PA2543,208964.PA2853,208964.PA2911,208964.PA3105,208964.PA3186,208964.PA3268,208964.PA3339,208964.PA3623,208964.…	PA0165,oprM,ostA,PA0781,mliC,PA0938,oprD,oprL,oprH,PA1271,PA1288,PA1365,oprF,PA1922,PA1974,pcoB,pslD,PA2463,oprN,PA2525,PA2543,oprI,PA2911,xcpQ,oprB,PA3268,plpD,PA3623,kdsA,opr86,lptF,mltF,oprC,bamB,pilF,lptE,rlpA,oprG,ampG,PA4423,lptA-2,PA4514,ampD,comL,PA4624,pagL,lolB,PA4675,mrcB,omlA,cntO,pilQ,blc,estA,ampDh2
GO Component	GO:0043232	Intracellular non-membrane-bounded organelle	70	78	0.982321	bottom	Zn-depleted	3.19e-11	ks	208964.PA0004,208964.PA0577,208964.PA0579,208964.PA1527,208964.PA2741,208964.PA2970,208964.PA3011,208964.PA3161,208964.PA3162,208964.PA3168,208964.PA3263,208964.PA3344,208964.PA3430,208964.PA3601,208964.PA3656,208964.PA3742,208964.PA3744,208964.PA3745,208964.PA3849,208964.PA4237,208964.PA4239,208964.PA4240,208964.PA4241,208964.PA4244,208964.PA4245,208964.PA4246,208964.PA4247,208964.PA4248,208964.…	gyrB,dnaG,rpsU,smc,rplT,rpmF,topA,himD,rpsA,gyrA,rdgC,recQ,PA3430,rpmE2,rpsB,rplS,rimM,rpsP,PA3849,rplQ,rpsD,rpsK,rpsM,rplO,rpmD,rpsE,rplR,rplF,rpsH,rpsN,rplE,rplX,rplN,rpsQ,rpmC,rplP,rpsC,rplV,rpsS,rplB,rplW,rplD,rplC,rpsJ,rpsG,rpsL,rplL,rplJ,rplA,rplK,rpsI,rplM,PA4463,rpsT,rpmA,rplU,rplY,rpsO,dnaB,rplI,rpsR,rpsF,parC,parE,rpmE,priA,rpmG,rpmB,spoOJ,rpmH
GO Component	GO:0043229	Intracellular organelle	74	86	0.910931	bottom	Zn-depleted	6.75e-10	ks	208964.PA0004,208964.PA0577,208964.PA0579,208964.PA1429,208964.PA1527,208964.PA1532,208964.PA2741,208964.PA2970,208964.PA3011,208964.PA3161,208964.PA3162,208964.PA3168,208964.PA3263,208964.PA3344,208964.PA3430,208964.PA3601,208964.PA3656,208964.PA3742,208964.PA3744,208964.PA3745,208964.PA3761,208964.PA3849,208964.PA4237,208964.PA4239,208964.PA4240,208964.PA4241,208964.PA4244,208964.PA4245,208964.…	gyrB,dnaG,rpsU,PA1429,smc,dnaX,rplT,rpmF,topA,himD,rpsA,gyrA,rdgC,recQ,PA3430,rpmE2,rpsB,rplS,rimM,rpsP,PA3761,PA3849,rplQ,rpsD,rpsK,rpsM,rplO,rpmD,rpsE,rplR,rplF,rpsH,rpsN,rplE,rplX,rplN,rpsQ,rpmC,rplP,rpsC,rplV,rpsS,rplB,rplW,rplD,rplC,rpsJ,rpsG,rpsL,rplL,rplJ,rplA,rplK,rpsI,rplM,PA4463,rpsT,rpmA,rplU,rplY,rpsO,dnaB,rplI,rpsR,rpsF,parC,parE,rpmE,priA,PA5188,rpmG,rpmB,spoOJ,rpmH
GO Component	GO:0043228	Non-membrane-bounded organelle	82	103	0.83982	bottom	Zn-depleted	2.01e-09	ks	208964.PA0004,208964.PA0577,208964.PA0579,208964.PA1080,208964.PA1084,208964.PA1086,208964.PA1087,208964.PA1092,208964.PA1094,208964.PA1101,208964.PA1442,208964.PA1443,208964.PA1444,208964.PA1457,208964.PA1527,208964.PA2741,208964.PA2970,208964.PA3011,208964.PA3161,208964.PA3162,208964.PA3168,208964.PA3263,208964.PA3344,208964.PA3353,208964.PA3430,208964.PA3601,208964.PA3656,208964.PA3742,208964.…	gyrB,dnaG,rpsU,flgE,flgI,flgK,flgL,fliC,fliD,fliF,PA1442,fliM,fliN,cheZ,smc,rplT,rpmF,topA,himD,rpsA,gyrA,rdgC,recQ,PA3353,PA3430,rpmE2,rpsB,rplS,rimM,rpsP,PA3849,rplQ,rpsD,rpsK,rpsM,rplO,rpmD,rpsE,rplR,rplF,rpsH,rpsN,rplE,rplX,rplN,rpsQ,rpmC,rplP,rpsC,rplV,rpsS,rplB,rplW,rplD,rplC,rpsJ,rpsG,rpsL,rplL,rplJ,rplA,rplK,rpsI,rplM,PA4463,rpsT,rpmA,rplU,rplY,rpsO,dnaB,rplI,rpsR,rpsF,parC,parE,rpmE,priA…
GO Component	GO:0043226	Organelle	86	111	0.78502	bottom	Zn-depleted	2.20e-08	ks	208964.PA0004,208964.PA0577,208964.PA0579,208964.PA1080,208964.PA1084,208964.PA1086,208964.PA1087,208964.PA1092,208964.PA1094,208964.PA1101,208964.PA1429,208964.PA1442,208964.PA1443,208964.PA1444,208964.PA1457,208964.PA1527,208964.PA1532,208964.PA2741,208964.PA2970,208964.PA3011,208964.PA3161,208964.PA3162,208964.PA3168,208964.PA3263,208964.PA3344,208964.PA3353,208964.PA3430,208964.PA3601,208964.…	gyrB,dnaG,rpsU,flgE,flgI,flgK,flgL,fliC,fliD,fliF,PA1429,PA1442,fliM,fliN,cheZ,smc,dnaX,rplT,rpmF,topA,himD,rpsA,gyrA,rdgC,recQ,PA3353,PA3430,rpmE2,rpsB,rplS,rimM,rpsP,PA3761,PA3849,rplQ,rpsD,rpsK,rpsM,rplO,rpmD,rpsE,rplR,rplF,rpsH,rpsN,rplE,rplX,rplN,rpsQ,rpmC,rplP,rpsC,rplV,rpsS,rplB,rplW,rplD,rplC,rpsJ,rpsG,rpsL,rplL,rplJ,rplA,rplK,rpsI,rplM,PA4463,rpsT,rpmA,rplU,rplY,rpsO,dnaB,rplI,rpsR,rpsF,…
GO Component	GO:0098796	Membrane protein complex	60	134	0.622841	bottom	Zn-depleted	0.00045	ks	208964.PA0156,208964.PA0157,208964.PA0280,208964.PA0302,208964.PA0603,208964.PA0958,208964.PA1271,208964.PA1341,208964.PA1554,208964.PA1557,208964.PA1581,208964.PA1583,208964.PA1777,208964.PA1810,208964.PA2528,208964.PA2637,208964.PA2638,208964.PA2639,208964.PA2640,208964.PA2641,208964.PA2642,208964.PA2643,208964.PA2644,208964.PA2647,208964.PA2648,208964.PA2986,208964.PA2988,208964.PA3186,208964.…	PA0156,PA0157,cysA,spuF,potA-3,oprD,PA1271,PA1341,ccoN1,ccoN2,sdhC,sdhA,oprF,PA1810,PA2528,nuoA,nuoB,nuoD,nuoE,nuoF,nuoG,nuoH,nuoI,nuoL,nuoM,PA2986,PA2988,oprB,PA3187,PA3313,PA3538,opr86,PA3827,PA3828,PA4374,PA4430,PA4455,PA4461,PA4496,comL,omlA,PA4974,tatA,tatC,PA5075,PA5231,PA5248,PA5317,PA5376,PA5378,wzt,tonB1,atpC,atpD,atpG,atpA,atpH,atpF,atpE,atpB
GO Function	GO:0015343	Siderophore transmembrane transporter activity	10	28	3.25906	bottom	Zn-depleted	1.69e-05	afc	208964.PA0781,208964.PA1365,208964.PA1922,208964.PA2911,208964.PA3268,208964.PA3790,208964.PA4514,208964.PA4675,208964.PA4837,208964.PA5531	PA0781,PA1365,PA1922,PA2911,PA3268,oprC,PA4514,PA4675,cntO,tonB1
GO Function	GO:0015344	Siderophore uptake transmembrane transporter activity	9	26	3.17098	bottom	Zn-depleted	5.08e-05	afc	208964.PA0781,208964.PA1365,208964.PA1922,208964.PA2911,208964.PA3268,208964.PA3790,208964.PA4514,208964.PA4675,208964.PA4837	PA0781,PA1365,PA1922,PA2911,PA3268,oprC,PA4514,PA4675,cntO
GO Function	GO:0003735	Structural constituent of ribosome	54	57	1.33013	bottom	Zn-depleted	2.82e-13	ks	208964.PA0579,208964.PA2741,208964.PA2970,208964.PA3162,208964.PA3601,208964.PA3656,208964.PA3742,208964.PA3745,208964.PA4237,208964.PA4239,208964.PA4240,208964.PA4241,208964.PA4244,208964.PA4245,208964.PA4246,208964.PA4247,208964.PA4248,208964.PA4249,208964.PA4250,208964.PA4251,208964.PA4252,208964.PA4253,208964.PA4254,208964.PA4255,208964.PA4256,208964.PA4257,208964.PA4258,208964.PA4259,208964.…	rpsU,rplT,rpmF,rpsA,rpmE2,rpsB,rplS,rpsP,rplQ,rpsD,rpsK,rpsM,rplO,rpmD,rpsE,rplR,rplF,rpsH,rpsN,rplE,rplX,rplN,rpsQ,rpmC,rplP,rpsC,rplV,rpsS,rplB,rplW,rplD,rplC,rpsJ,rpsG,rpsL,rplL,rplJ,rplA,rplK,rpsI,rplM,rpsT,rpmA,rplU,rplY,rpsO,rplI,rpsR,rpsF,rpmE,PA5201,rpmG,rpmB,rpmH
GO Function	GO:0005198	Structural molecule activity	64	68	1.17048	bottom	Zn-depleted	3.88e-11	ks	208964.PA0579,208964.PA1084,208964.PA1086,208964.PA1087,208964.PA1092,208964.PA1804,208964.PA2667,208964.PA2738,208964.PA2741,208964.PA2970,208964.PA3161,208964.PA3162,208964.PA3601,208964.PA3656,208964.PA3742,208964.PA3745,208964.PA3940,208964.PA4237,208964.PA4239,208964.PA4240,208964.PA4241,208964.PA4244,208964.PA4245,208964.PA4246,208964.PA4247,208964.PA4248,208964.PA4249,208964.PA4250,208964.…	rpsU,flgI,flgK,flgL,fliC,hupB,PA2667,himA,rplT,rpmF,himD,rpsA,rpmE2,rpsB,rplS,rpsP,PA3940,rplQ,rpsD,rpsK,rpsM,rplO,rpmD,rpsE,rplR,rplF,rpsH,rpsN,rplE,rplX,rplN,rpsQ,rpmC,rplP,rpsC,rplV,rpsS,rplB,rplW,rplD,rplC,rpsJ,rpsG,rpsL,rplL,rplJ,rplA,rplK,rpsI,rplM,rpsT,rpmA,rplU,rplY,rpsO,rplI,rpsR,rpsF,rpmE,PA5201,rpmG,rpmB,hupA,rpmH
GO Function	GO:0019843	rRNA binding	44	44	0.913264	bottom	Zn-depleted	4.09e-06	ks	208964.PA0770,208964.PA0771,208964.PA2619,208964.PA2741,208964.PA2976,208964.PA3806,208964.PA4239,208964.PA4240,208964.PA4241,208964.PA4244,208964.PA4246,208964.PA4247,208964.PA4248,208964.PA4249,208964.PA4250,208964.PA4251,208964.PA4252,208964.PA4253,208964.PA4254,208964.PA4256,208964.PA4257,208964.PA4258,208964.PA4259,208964.PA4260,208964.PA4261,208964.PA4262,208964.PA4263,208964.PA4267,208964.…	rnc,era,infA,rplT,rne,rlmN,rpsD,rpsK,rpsM,rplO,rpsE,rplR,rplF,rpsH,rpsN,rplE,rplX,rplN,rpsQ,rplP,rpsC,rplV,rpsS,rplB,rplW,rplD,rplC,rpsG,rpsL,rplJ,rplA,rplK,rpsT,rplU,PA4595,rplY,trmA,rpsO,rplI,rpsR,rpsF,rsgA,rpmE,typA
GO Function	GO:0003723	RNA binding	106	127	0.457565	bottom	Zn-depleted	0.00033	ks	208964.PA0017,208964.PA0354,208964.PA0584,208964.PA0592,208964.PA0668,208964.PA0715,208964.PA0770,208964.PA0771,208964.PA0794,208964.PA0903,208964.PA0933,208964.PA0961,208964.PA1192,208964.PA1562,208964.PA1787,208964.PA2582,208964.PA2619,208964.PA2626,208964.PA2739,208964.PA2740,208964.PA2741,208964.PA2744,208964.PA2840,208964.PA2975,208964.PA2976,208964.PA3048,208964.PA3134,208964.PA3162,208964.…	rsmB,PA0354,cca,ksgA,tyrZ,PA0715,rnc,era,PA0794,alaS,ygcA,PA0961,ttcA,acnA,acnB,PA2582,infA,trmU,pheT,pheS,rplT,thrS,deaD,rluC,rne,rlmL,gltX,rpsA,rluB,PA3199,rluA,PA3297,metG,truD,lysS,ffh,rlmN,trmJ,suhB,PA3849,rhl,nusB,rpsD,rpsK,rpsM,rplO,rpsE,rplR,rplF,rpsH,rpsN,rplE,rplX,rplN,rpsQ,rplP,rpsC,rplV,rpsS,rplB,rplW,rplD,rplC,rpsJ,rpsG,rpsL,rplL,rplJ,rplA,rplK,rpsI,rplM,cafA,rluD,ileS,rpsT,proB,rplU…
GO Process	GO:0006829	Zinc ion transport	5	9	3.24398	both ends	Both	0.0061	afc	208964.PA1297,208964.PA2435,208964.PA3690,208964.PA4837,208964.PA5498	PA1297,PA2435,PA3690,cntO,PA5498
GO Process	GO:1901678	Iron coordination entity transport	11	39	2.91143	bottom	Zn-depleted	3.81e-05	afc	208964.PA0781,208964.PA1365,208964.PA1480,208964.PA1922,208964.PA2911,208964.PA3268,208964.PA3790,208964.PA4514,208964.PA4675,208964.PA4837,208964.PA5531	PA0781,PA1365,ccmF,PA1922,PA2911,PA3268,oprC,PA4514,PA4675,cntO,tonB1
GO Process	GO:0034755	Iron ion transmembrane transport	12	34	2.76939	bottom	Zn-depleted	3.81e-05	afc	208964.PA0781,208964.PA1365,208964.PA1922,208964.PA2911,208964.PA3268,208964.PA3538,208964.PA3790,208964.PA4514,208964.PA4675,208964.PA4837,208964.PA5248,208964.PA5531	PA0781,PA1365,PA1922,PA2911,PA3268,PA3538,oprC,PA4514,PA4675,cntO,PA5248,tonB1
GO Process	GO:0006826	Iron ion transport	15	51	2.05713	bottom	Zn-depleted	0.0004	afc	208964.PA0781,208964.PA1365,208964.PA1480,208964.PA1922,208964.PA2911,208964.PA3268,208964.PA3531,208964.PA3538,208964.PA3790,208964.PA4235,208964.PA4514,208964.PA4675,208964.PA4837,208964.PA5248,208964.PA5531	PA0781,PA1365,ccmF,PA1922,PA2911,PA3268,bfrB,PA3538,oprC,bfrA,PA4514,PA4675,cntO,PA5248,tonB1
GO Process	GO:0009205	Purine ribonucleoside triphosphate metabolic process	24	31	0.851471	bottom	Zn-depleted	0.0061	ks	208964.PA0141,208964.PA0552,208964.PA0555,208964.PA1587,208964.PA2249,208964.PA3193,208964.PA3195,208964.PA3635,208964.PA3770,208964.PA3807,208964.PA4329,208964.PA4732,208964.PA4748,208964.PA5015,208964.PA5016,208964.PA5131,208964.PA5553,208964.PA5554,208964.PA5555,208964.PA5556,208964.PA5557,208964.PA5558,208964.PA5559,208964.PA5560	ppk2,pgk,fda,lpdG,bkdB,glk,gapA,eno,guaB,ndk,pykA,pgi,tpiA,aceE,aceF,pgm,atpC,atpD,atpG,atpA,atpH,atpF,atpE,atpB
GO Process	GO:0006412	Translation	100	112	0.848166	bottom	Zn-depleted	4.46e-08	ks	208964.PA0008,208964.PA0009,208964.PA0018,208964.PA0019,208964.PA0579,208964.PA0668,208964.PA0767,208964.PA0903,208964.PA0956,208964.PA0963,208964.PA1794,208964.PA1795,208964.PA2071,208964.PA2612,208964.PA2619,208964.PA2739,208964.PA2740,208964.PA2741,208964.PA2743,208964.PA2744,208964.PA2851,208964.PA2970,208964.PA3134,208964.PA3162,208964.PA3482,208964.PA3601,208964.PA3653,208964.PA3655,208964.…	glyS,glyQ,fmt,def,rpsU,tyrZ,lepA,alaS,proS,aspS,glnS,cysS,fusA2,serS,infA,pheT,pheS,rplT,infC,thrS,efp,rpmF,gltX,rpsA,metG,rpmE2,frr,tsf,rpsB,lysS,prfB,rplS,rpsP,hisS,valS,prfC,leuS,rplQ,rpsD,rpsK,rpsM,rplO,rpmD,rpsE,rplR,rplF,rpsH,rpsN,rplE,rplX,rplN,rpsQ,rpmC,rplP,rpsC,rplV,rpsS,rplB,rplW,rplD,rplC,rpsJ,tufA,fusA1,rpsG,rpsL,rplL,rplJ,rplA,rplK,rpsI,rplM,trpS,gatC,gatA,gatB,ileS,rpsT,rpmA,rplU,P…
GO Process	GO:0043043	Peptide biosynthetic process	106	148	0.793948	bottom	Zn-depleted	4.20e-07	ks	208964.PA0008,208964.PA0009,208964.PA0018,208964.PA0019,208964.PA0407,208964.PA0579,208964.PA0668,208964.PA0767,208964.PA0903,208964.PA0956,208964.PA0963,208964.PA1338,208964.PA1480,208964.PA1794,208964.PA1795,208964.PA2071,208964.PA2612,208964.PA2619,208964.PA2739,208964.PA2740,208964.PA2741,208964.PA2743,208964.PA2744,208964.PA2851,208964.PA2970,208964.PA3134,208964.PA3162,208964.PA3482,208964.…	glyS,glyQ,fmt,def,gshB,rpsU,tyrZ,lepA,alaS,proS,aspS,ggt,ccmF,glnS,cysS,fusA2,serS,infA,pheT,pheS,rplT,infC,thrS,efp,rpmF,gltX,rpsA,metG,rpmE2,frr,tsf,rpsB,lysS,prfB,rplS,rpsP,hisS,valS,prfC,leuS,rplQ,rpsD,rpsK,rpsM,rplO,rpmD,rpsE,rplR,rplF,rpsH,rpsN,rplE,rplX,rplN,rpsQ,rpmC,rplP,rpsC,rplV,rpsS,rplB,rplW,rplD,rplC,rpsJ,tufA,fusA1,rpsG,rpsL,rplL,rplJ,rplA,rplK,rpsI,rplM,trpS,gatC,gatA,gatB,ileS,rp…
GO Process	GO:0009199	Ribonucleoside triphosphate metabolic process	27	35	0.790496	bottom	Zn-depleted	0.0036	ks	208964.PA0141,208964.PA0552,208964.PA0555,208964.PA0935,208964.PA1587,208964.PA2249,208964.PA3193,208964.PA3195,208964.PA3635,208964.PA3637,208964.PA3654,208964.PA3770,208964.PA3807,208964.PA4329,208964.PA4732,208964.PA4748,208964.PA5015,208964.PA5016,208964.PA5131,208964.PA5553,208964.PA5554,208964.PA5555,208964.PA5556,208964.PA5557,208964.PA5558,208964.PA5559,208964.PA5560	ppk2,pgk,fda,PA0935,lpdG,bkdB,glk,gapA,eno,pyrG,pyrH,guaB,ndk,pykA,pgi,tpiA,aceE,aceF,pgm,atpC,atpD,atpG,atpA,atpH,atpF,atpE,atpB
GO Process	GO:0006518	Peptide metabolic process	116	175	0.701954	bottom	Zn-depleted	2.79e-06	ks	208964.PA0008,208964.PA0009,208964.PA0018,208964.PA0019,208964.PA0067,208964.PA0407,208964.PA0473,208964.PA0579,208964.PA0668,208964.PA0767,208964.PA0768,208964.PA0903,208964.PA0956,208964.PA0963,208964.PA1338,208964.PA1480,208964.PA1623,208964.PA1794,208964.PA1795,208964.PA1890,208964.PA2071,208964.PA2612,208964.PA2619,208964.PA2739,208964.PA2740,208964.PA2741,208964.PA2743,208964.PA2744,208964.…	glyS,glyQ,fmt,def,prlC,gshB,PA0473,rpsU,tyrZ,lepA,lepB,alaS,proS,aspS,ggt,ccmF,PA1623,glnS,cysS,PA1890,fusA2,serS,infA,pheT,pheS,rplT,infC,thrS,PA2813,efp,rpmF,PA2973,gltX,rpsA,metG,rpmE2,frr,tsf,rpsB,lysS,prfB,rplS,rpsP,hisS,valS,PA3852,prfC,leuS,rplQ,rpsD,rpsK,rpsM,rplO,rpmD,rpsE,rplR,rplF,rpsH,rpsN,rplE,rplX,rplN,rpsQ,rpmC,rplP,rpsC,rplV,rpsS,rplB,rplW,rplD,rplC,rpsJ,tufA,fusA1,rpsG,rpsL,rplL,…
GO Process	GO:0043604	Amide biosynthetic process	132	187	0.633688	bottom	Zn-depleted	2.65e-06	ks	208964.PA0008,208964.PA0009,208964.PA0018,208964.PA0019,208964.PA0132,208964.PA0299,208964.PA0407,208964.PA0420,208964.PA0447,208964.PA0500,208964.PA0501,208964.PA0579,208964.PA0668,208964.PA0767,208964.PA0835,208964.PA0836,208964.PA0887,208964.PA0903,208964.PA0956,208964.PA0963,208964.PA1338,208964.PA1480,208964.PA1752,208964.PA1794,208964.PA1795,208964.PA2071,208964.PA2302,208964.PA2555,208964.…	glyS,glyQ,fmt,def,bauA,spuC,gshB,bioA,gcdH,bioB,bioF,rpsU,tyrZ,lepA,pta,ackA,acsA,alaS,proS,aspS,ggt,ccmF,PA1752,glnS,cysS,fusA2,ambE,PA2555,serS,infA,pheT,pheS,rplT,infC,thrS,efp,pabC,rpmF,folC,accD,gltX,rpsA,metG,argG,rpmE2,accA,frr,tsf,rpsB,lysS,prfB,rplS,rpsP,hisS,valS,prfC,leuS,rplQ,rpsD,rpsK,rpsM,rplO,rpmD,rpsE,rplR,rplF,rpsH,rpsN,rplE,rplX,rplN,rpsQ,rpmC,rplP,rpsC,rplV,rpsS,rplB,rplW,rplD,…
GO Process	GO:0009141	Nucleoside triphosphate metabolic process	34	45	0.582219	bottom	Zn-depleted	0.0061	ks	208964.PA0141,208964.PA0342,208964.PA0387,208964.PA0552,208964.PA0555,208964.PA0935,208964.PA1587,208964.PA1588,208964.PA1589,208964.PA2249,208964.PA2962,208964.PA3043,208964.PA3193,208964.PA3195,208964.PA3480,208964.PA3635,208964.PA3637,208964.PA3654,208964.PA3770,208964.PA3807,208964.PA4329,208964.PA4732,208964.PA4748,208964.PA5015,208964.PA5016,208964.PA5131,208964.PA5553,208964.PA5554,208964.…	ppk2,thyA,PA0387,pgk,fda,PA0935,lpdG,sucC,sucD,bkdB,tmk,dgt2,glk,gapA,dcd,eno,pyrG,pyrH,guaB,ndk,pykA,pgi,tpiA,aceE,aceF,pgm,atpC,atpD,atpG,atpA,atpH,atpF,atpE,atpB
GO Process	GO:0043603	Cellular amide metabolic process	157	248	0.476481	bottom	Zn-depleted	7.97e-05	ks	208964.PA0008,208964.PA0009,208964.PA0018,208964.PA0019,208964.PA0067,208964.PA0132,208964.PA0299,208964.PA0407,208964.PA0420,208964.PA0447,208964.PA0449,208964.PA0473,208964.PA0500,208964.PA0501,208964.PA0579,208964.PA0668,208964.PA0767,208964.PA0768,208964.PA0835,208964.PA0836,208964.PA0887,208964.PA0903,208964.PA0956,208964.PA0963,208964.PA1338,208964.PA1480,208964.PA1586,208964.PA1588,208964.…	glyS,glyQ,fmt,def,prlC,bauA,spuC,gshB,bioA,gcdH,PA0449,PA0473,bioB,bioF,rpsU,tyrZ,lepA,lepB,pta,ackA,acsA,alaS,proS,aspS,ggt,ccmF,sucB,sucC,PA1623,PA1752,glnS,cysS,PA1890,fusA2,ambE,glyA2,PA2555,serS,infA,pheT,pheS,rplT,infC,thrS,PA2813,efp,PA2871,pabC,rpmF,PA2973,folC,accD,gltX,rpsA,amiE,metG,argG,rpmE2,accA,frr,tsf,rpsB,lysS,prfB,rplS,rpsP,hisS,valS,PA3852,prfC,tesB,leuS,rplQ,rpsD,rpsK,rpsM,rpl…
GO Process	GO:0010467	Gene expression	184	311	0.35524	bottom	Zn-depleted	0.0056	ks	208964.PA0008,208964.PA0009,208964.PA0017,208964.PA0018,208964.PA0019,208964.PA0382,208964.PA0419,208964.PA0576,208964.PA0579,208964.PA0580,208964.PA0584,208964.PA0592,208964.PA0652,208964.PA0668,208964.PA0762,208964.PA0767,208964.PA0768,208964.PA0770,208964.PA0775,208964.PA0858,208964.PA0903,208964.PA0916,208964.PA0933,208964.PA0956,208964.PA0963,208964.PA1009,208964.PA1097,208964.PA1192,208964.…	glyS,glyQ,rsmB,fmt,def,micA,PA0419,rpoD,rpsU,gcp,cca,ksgA,vfr,tyrZ,algU,lepA,lepB,rnc,cmoA,PA0858,alaS,rimO,ygcA,proS,aspS,PA1009,fleQ,ttcA,rnd,fliA,PA1489,selD,selU,PA1790,glnS,cysS,nfuA,fusA2,gcvH2,serS,infA,trmU,pheT,pheS,rplT,infC,thrS,efp,greB,rpmF,PA2973,rluC,rne,rlmL,gltX,rpsA,rluB,rluA,PA3297,metG,rnt,rpmE2,rpoS,truD,PA3647,frr,tsf,rpsB,PA3685,lysS,prfB,rplS,trmD,rimM,rpsP,hisS,PA3804,rlm…
GO Process	GO:0034645	Cellular macromolecule biosynthetic process	193	278	0.299983	bottom	Zn-depleted	0.0028	ks	208964.PA0006,208964.PA0008,208964.PA0009,208964.PA0018,208964.PA0019,208964.PA0341,208964.PA0579,208964.PA0596,208964.PA0668,208964.PA0705,208964.PA0762,208964.PA0763,208964.PA0764,208964.PA0767,208964.PA0903,208964.PA0938,208964.PA0956,208964.PA0963,208964.PA1014,208964.PA1794,208964.PA1795,208964.PA2023,208964.PA2071,208964.PA2231,208964.PA2232,208964.PA2233,208964.PA2234,208964.PA2235,208964.…	gmhB,glyS,glyQ,fmt,def,lgt,rpsU,amgK,tyrZ,migA,algU,mucA,mucB,lepA,alaS,PA0938,proS,aspS,PA1014,glnS,cysS,galU,fusA2,pslA,pslB,pslC,pslD,pslE,pslF,serS,infA,pheT,pheS,rplT,infC,thrS,efp,PA2854,mltG,rpmF,murB,kdsB,nagZ,PA3047,gltX,wbpM,wbpK,wbpI,wbpH,hisF2,hisH2,wbpE,wbpB,wbpA,wzz,rpsA,mupP,lpxL,rfaD,metG,arnB,arnC,arnA,rpmE2,kdsA,lpxA,uppS,frr,tsf,rpsB,lysS,prfB,rplS,rpsP,hisS,ndk,valS,prfC,lnt,l…
InterPro	IPR000531	TonB-dependent receptor-like, beta-barrel	10	35	2.83212	bottom	Zn-depleted	0.00012	afc	208964.PA0781,208964.PA1271,208964.PA1365,208964.PA1922,208964.PA2911,208964.PA3268,208964.PA3790,208964.PA4514,208964.PA4675,208964.PA4837	PA0781,PA1271,PA1365,PA1922,PA2911,PA3268,oprC,PA4514,PA4675,cntO
InterPro	IPR012910	TonB-dependent receptor, plug domain	10	35	2.83212	bottom	Zn-depleted	0.00012	afc	208964.PA0781,208964.PA1271,208964.PA1365,208964.PA1922,208964.PA2911,208964.PA3268,208964.PA3790,208964.PA4514,208964.PA4675,208964.PA4837	PA0781,PA1271,PA1365,PA1922,PA2911,PA3268,oprC,PA4514,PA4675,cntO
InterPro	IPR036942	TonB-dependent receptor-like, beta-barrel domain superfamily	10	35	2.83212	bottom	Zn-depleted	0.00012	afc	208964.PA0781,208964.PA1271,208964.PA1365,208964.PA1922,208964.PA2911,208964.PA3268,208964.PA3790,208964.PA4514,208964.PA4675,208964.PA4837	PA0781,PA1271,PA1365,PA1922,PA2911,PA3268,oprC,PA4514,PA4675,cntO
InterPro	IPR037066	TonB-dependent receptor, plug domain superfamily	10	32	2.83212	bottom	Zn-depleted	0.00012	afc	208964.PA0781,208964.PA1271,208964.PA1365,208964.PA1922,208964.PA2911,208964.PA3268,208964.PA3790,208964.PA4514,208964.PA4675,208964.PA4837	PA0781,PA1271,PA1365,PA1922,PA2911,PA3268,oprC,PA4514,PA4675,cntO
InterPro	IPR039426	TonB-dependent receptor-like	10	31	2.83212	bottom	Zn-depleted	0.00012	afc	208964.PA0781,208964.PA1271,208964.PA1365,208964.PA1922,208964.PA2911,208964.PA3268,208964.PA3790,208964.PA4514,208964.PA4675,208964.PA4837	PA0781,PA1271,PA1365,PA1922,PA2911,PA3268,oprC,PA4514,PA4675,cntO
KEGG	pae03010	Ribosome	53	56	1.33978	bottom	Zn-depleted	1.72e-13	ks	208964.PA0579,208964.PA2741,208964.PA2970,208964.PA3162,208964.PA3601,208964.PA3656,208964.PA3742,208964.PA3745,208964.PA4237,208964.PA4239,208964.PA4240,208964.PA4241,208964.PA4244,208964.PA4245,208964.PA4246,208964.PA4247,208964.PA4248,208964.PA4249,208964.PA4250,208964.PA4251,208964.PA4252,208964.PA4253,208964.PA4254,208964.PA4255,208964.PA4256,208964.PA4257,208964.PA4258,208964.PA4259,208964.…	rpsU,rplT,rpmF,rpsA,rpmE2,rpsB,rplS,rpsP,rplQ,rpsD,rpsK,rpsM,rplO,rpmD,rpsE,rplR,rplF,rpsH,rpsN,rplE,rplX,rplN,rpsQ,rpmC,rplP,rpsC,rplV,rpsS,rplB,rplW,rplD,rplC,rpsJ,rpsG,rpsL,rplL,rplJ,rplA,rplK,rpsI,rplM,rpsT,rpmA,rplU,rplY,rpsO,rplI,rpsR,rpsF,rpmE,rpmG,rpmB,rpmH
KEGG	pae00020	Citrate cycle (TCA cycle)	23	31	0.951557	bottom	Zn-depleted	0.0016	ks	208964.PA0854,208964.PA1562,208964.PA1580,208964.PA1581,208964.PA1582,208964.PA1583,208964.PA1584,208964.PA1585,208964.PA1586,208964.PA1587,208964.PA1588,208964.PA1589,208964.PA1787,208964.PA2623,208964.PA2624,208964.PA3452,208964.PA4333,208964.PA4640,208964.PA5015,208964.PA5016,208964.PA5192,208964.PA5435,208964.PA5436	fumC2,acnA,gltA,sdhC,sdhD,sdhA,sdhB,sucA,sucB,lpdG,sucC,sucD,acnB,icd,idh,mqoA,PA4333,mqoB,aceE,aceF,pckA,PA5435,PA5436
KEGG	pae01200	Carbon metabolism	95	124	0.396747	bottom	Zn-depleted	0.00058	ks	208964.PA0130,208964.PA0316,208964.PA0330,208964.PA0331,208964.PA0430,208964.PA0482,208964.PA0548,208964.PA0552,208964.PA0555,208964.PA0607,208964.PA0835,208964.PA0836,208964.PA0851,208964.PA0854,208964.PA0887,208964.PA1061,208964.PA1326,208964.PA1562,208964.PA1580,208964.PA1581,208964.PA1582,208964.PA1583,208964.PA1584,208964.PA1585,208964.PA1586,208964.PA1587,208964.PA1588,208964.PA1589,208964.…	bauC,serA,rpiA,ilvA1,metF,glcB,tktA,pgk,fda,rpe,pta,ackA,PA0851,fumC2,acsA,PA1061,ilvA2,acnA,gltA,sdhC,sdhD,sdhA,sdhB,sucA,sucB,lpdG,sucC,sucD,PA1737,thrH,ppsA,acnB,folD,atoB,PA2321,PA2323,gcvT2,glyA2,gcvP2,gcvH2,PA2552,PA2553,PA2555,icd,idh,aceA,cysK,tal,fabV,PA3001,faoA,accD,serC,eda,pgl,zwf,glk,edd,gapA,mqoA,maeA,mmsA,adhC,eno,accA,ppc,cysE,PA3925,katA,pykA,PA4333,glyA3,hprA,mqoB,prs,pgi,acsB,…
Pfam	PF00593	TonB dependent receptor	7	30	3.155	bottom	Zn-depleted	0.0014	afc	208964.PA0781,208964.PA1271,208964.PA2911,208964.PA3790,208964.PA4514,208964.PA4675,208964.PA4837	PA0781,PA1271,PA2911,oprC,PA4514,PA4675,cntO
Pfam	PF07715	TonB-dependent Receptor Plug Domain	10	35	2.83212	bottom	Zn-depleted	0.00018	afc	208964.PA0781,208964.PA1271,208964.PA1365,208964.PA1922,208964.PA2911,208964.PA3268,208964.PA3790,208964.PA4514,208964.PA4675,208964.PA4837	PA0781,PA1271,PA1365,PA1922,PA2911,PA3268,oprC,PA4514,PA4675,cntO
STRING clusters	CL:6891	Mostly uncharacterized, incl. CobW/HypB/UreG, nucleotide-binding domain, and Ami_3	11	16	5.4689	bottom	Zn-depleted	1.50e-06	afc	208964.PA0781,208964.PA4063,208964.PA4064,208964.PA4065,208964.PA4066,208964.PA4837,208964.PA5534,208964.PA5535,208964.PA5536,208964.PA5539,208964.PA5540	PA0781,PA4063,PA4064,PA4065,PA4066,cntO,PA5534,PA5535,dksA-2,folE2-2,PA5540
STRING clusters	CL:6890	Mixed, incl. Siderophore uptake transmembrane transporter activity, and CobW/HypB/UreG, nucleotide-binding domain	15	24	5.37245	bottom	Zn-depleted	1.13e-10	ks	208964.PA0781,208964.PA1922,208964.PA1923,208964.PA2911,208964.PA2913,208964.PA4063,208964.PA4064,208964.PA4065,208964.PA4066,208964.PA4837,208964.PA5534,208964.PA5535,208964.PA5536,208964.PA5539,208964.PA5540	PA0781,PA1922,PA1923,PA2911,PA2913,PA4063,PA4064,PA4065,PA4066,cntO,PA5534,PA5535,dksA-2,folE2-2,PA5540
STRING clusters	CL:6922	Mixed, incl. CobN/Magnesium Chelatase, and Periplasmic binding protein	4	8	5.1072	bottom	Zn-depleted	0.00016	afc	208964.PA1922,208964.PA1923,208964.PA2911,208964.PA2913	PA1922,PA1923,PA2911,PA2913
STRING clusters	CL:6888	Mixed, incl. Response to zinc ion, and Iron coordination entity transport	17	30	4.77748	bottom	Zn-depleted	1.13e-10	ks	208964.PA0781,208964.PA1922,208964.PA1923,208964.PA2911,208964.PA2913,208964.PA4063,208964.PA4064,208964.PA4065,208964.PA4066,208964.PA4837,208964.PA5498,208964.PA5499,208964.PA5534,208964.PA5535,208964.PA5536,208964.PA5539,208964.PA5540	PA0781,PA1922,PA1923,PA2911,PA2913,PA4063,PA4064,PA4065,PA4066,cntO,PA5498,np20,PA5534,PA5535,dksA-2,folE2-2,PA5540
STRING clusters	CL:6886	Mostly uncharacterized, incl. Response to zinc ion, and Prohibitin homologues	21	38	4.61109	bottom	Zn-depleted	3.16e-13	ks	208964.PA0781,208964.PA1922,208964.PA1923,208964.PA2435,208964.PA2437,208964.PA2438,208964.PA2439,208964.PA2911,208964.PA2913,208964.PA4063,208964.PA4064,208964.PA4065,208964.PA4066,208964.PA4837,208964.PA5498,208964.PA5499,208964.PA5534,208964.PA5535,208964.PA5536,208964.PA5539,208964.PA5540	PA0781,PA1922,PA1923,PA2435,PA2437,PA2438,PA2439,PA2911,PA2913,PA4063,PA4064,PA4065,PA4066,cntO,PA5498,np20,PA5534,PA5535,dksA-2,folE2-2,PA5540
STRING clusters	CL:6909	Mixed, incl. CobW/HypB/UreG, nucleotide-binding domain, and Ami_3	5	7	4.50923	bottom	Zn-depleted	8.40e-05	afc	208964.PA5534,208964.PA5535,208964.PA5536,208964.PA5539,208964.PA5540	PA5534,PA5535,dksA-2,folE2-2,PA5540
STRING clusters	CL:6950	Prohibitin homologues, and Protein of unknown function DUF4946	4	6	3.90394	bottom	Zn-depleted	0.0045	afc	208964.PA2435,208964.PA2437,208964.PA2438,208964.PA2439	PA2435,PA2437,PA2438,PA2439
STRING clusters	CL:6607	Mixed, incl. Transition metal ion transport, and Secondary metabolite biosynthetic process	29	178	3.19113	both ends	Both	1.08e-11	ks	208964.PA0781,208964.PA1365,208964.PA1922,208964.PA1923,208964.PA2435,208964.PA2437,208964.PA2438,208964.PA2439,208964.PA2464,208964.PA2911,208964.PA2913,208964.PA2982,208964.PA2983,208964.PA4063,208964.PA4064,208964.PA4065,208964.PA4066,208964.PA4514,208964.PA4515,208964.PA4675,208964.PA4837,208964.PA5498,208964.PA5499,208964.PA5531,208964.PA5534,208964.PA5535,208964.PA5536,208964.PA5539,208964.…	PA0781,PA1365,PA1922,PA1923,PA2435,PA2437,PA2438,PA2439,PA2464,PA2911,PA2913,PA2982,PA2983,PA4063,PA4064,PA4065,PA4066,PA4514,piuC,PA4675,cntO,PA5498,np20,tonB1,PA5534,PA5535,dksA-2,folE2-2,PA5540
STRING clusters	CL:147	Small ribosomal subunit, and Zinc-binding ribosomal protein	17	18	1.69124	bottom	Zn-depleted	0.00084	afc	208964.PA2970,208964.PA3656,208964.PA3742,208964.PA3745,208964.PA4239,208964.PA4250,208964.PA4254,208964.PA4264,208964.PA4432,208964.PA4433,208964.PA4567,208964.PA4568,208964.PA4741,208964.PA4934,208964.PA4935,208964.PA5315,208964.PA5316	rpmF,rpsB,rplS,rpsP,rpsD,rpsN,rpsQ,rpsJ,rpsI,rplM,rpmA,rplU,rpsO,rpsR,rpsF,rpmG,rpmB
STRING clusters	CL:90	Ribosomal subunit	47	49	1.33729	bottom	Zn-depleted	4.24e-12	ks	208964.PA2970,208964.PA3656,208964.PA3742,208964.PA3745,208964.PA4237,208964.PA4238,208964.PA4239,208964.PA4241,208964.PA4244,208964.PA4245,208964.PA4246,208964.PA4247,208964.PA4248,208964.PA4249,208964.PA4250,208964.PA4251,208964.PA4252,208964.PA4253,208964.PA4254,208964.PA4255,208964.PA4256,208964.PA4257,208964.PA4258,208964.PA4259,208964.PA4260,208964.PA4261,208964.PA4262,208964.PA4263,208964.…	rpmF,rpsB,rplS,rpsP,rplQ,rpoA,rpsD,rpsM,rplO,rpmD,rpsE,rplR,rplF,rpsH,rpsN,rplE,rplX,rplN,rpsQ,rpmC,rplP,rpsC,rplV,rpsS,rplB,rplW,rplD,rplC,rpsJ,fusA1,rpsG,rpsL,rplL,rplJ,rplA,rplK,rpsI,rplM,rpmA,rplU,rplY,rpsO,rplI,rpsR,rpsF,rpmG,rpmB
STRING clusters	CL:84	Ribosome	57	60	1.32441	bottom	Zn-depleted	7.90e-14	ks	208964.PA0579,208964.PA2071,208964.PA2741,208964.PA2743,208964.PA2970,208964.PA3162,208964.PA3601,208964.PA3656,208964.PA3742,208964.PA3745,208964.PA4237,208964.PA4238,208964.PA4239,208964.PA4240,208964.PA4241,208964.PA4244,208964.PA4245,208964.PA4246,208964.PA4247,208964.PA4248,208964.PA4249,208964.PA4250,208964.PA4251,208964.PA4252,208964.PA4253,208964.PA4254,208964.PA4255,208964.PA4256,208964.…	rpsU,fusA2,rplT,infC,rpmF,rpsA,rpmE2,rpsB,rplS,rpsP,rplQ,rpoA,rpsD,rpsK,rpsM,rplO,rpmD,rpsE,rplR,rplF,rpsH,rpsN,rplE,rplX,rplN,rpsQ,rpmC,rplP,rpsC,rplV,rpsS,rplB,rplW,rplD,rplC,rpsJ,tufA,fusA1,rpsG,rpsL,rplL,rplJ,rplA,rplK,rpsI,rplM,rpsT,rpmA,rplU,rplY,rpsO,rplI,rpsR,rpsF,rpmE,rpmG,rpmB
STRING clusters	CL:80	Ribosome	59	65	1.31454	bottom	Zn-depleted	1.99e-14	ks	208964.PA0579,208964.PA1800,208964.PA2071,208964.PA2741,208964.PA2743,208964.PA2970,208964.PA3162,208964.PA3601,208964.PA3656,208964.PA3742,208964.PA3745,208964.PA4237,208964.PA4238,208964.PA4239,208964.PA4240,208964.PA4241,208964.PA4244,208964.PA4245,208964.PA4246,208964.PA4247,208964.PA4248,208964.PA4249,208964.PA4250,208964.PA4251,208964.PA4252,208964.PA4253,208964.PA4254,208964.PA4255,208964.…	rpsU,tig,fusA2,rplT,infC,rpmF,rpsA,rpmE2,rpsB,rplS,rpsP,rplQ,rpoA,rpsD,rpsK,rpsM,rplO,rpmD,rpsE,rplR,rplF,rpsH,rpsN,rplE,rplX,rplN,rpsQ,rpmC,rplP,rpsC,rplV,rpsS,rplB,rplW,rplD,rplC,rpsJ,tufA,fusA1,rpsG,rpsL,rplL,rplJ,rplA,rplK,nusG,rpsI,rplM,rpsT,rpmA,rplU,rplY,rpsO,rplI,rpsR,rpsF,rpmE,rpmG,rpmB
STRING clusters	CL:88	Ribosome	52	54	1.31261	bottom	Zn-depleted	6.32e-13	ks	208964.PA0579,208964.PA2970,208964.PA3162,208964.PA3656,208964.PA3742,208964.PA3745,208964.PA4237,208964.PA4238,208964.PA4239,208964.PA4240,208964.PA4241,208964.PA4244,208964.PA4245,208964.PA4246,208964.PA4247,208964.PA4248,208964.PA4249,208964.PA4250,208964.PA4251,208964.PA4252,208964.PA4253,208964.PA4254,208964.PA4255,208964.PA4256,208964.PA4257,208964.PA4258,208964.PA4259,208964.PA4260,208964.…	rpsU,rpmF,rpsA,rpsB,rplS,rpsP,rplQ,rpoA,rpsD,rpsK,rpsM,rplO,rpmD,rpsE,rplR,rplF,rpsH,rpsN,rplE,rplX,rplN,rpsQ,rpmC,rplP,rpsC,rplV,rpsS,rplB,rplW,rplD,rplC,rpsJ,fusA1,rpsG,rpsL,rplL,rplJ,rplA,rplK,rpsI,rplM,rpsT,rpmA,rplU,rplY,rpsO,rplI,rpsR,rpsF,rpmE,rpmG,rpmB
STRING clusters	CL:93	Cytosolic large ribosomal subunit, and Small ribosomal subunit	25	25	1.15685	bottom	Zn-depleted	9.54e-05	ks	208964.PA4237,208964.PA4238,208964.PA4241,208964.PA4244,208964.PA4245,208964.PA4246,208964.PA4247,208964.PA4248,208964.PA4249,208964.PA4251,208964.PA4252,208964.PA4253,208964.PA4255,208964.PA4256,208964.PA4257,208964.PA4258,208964.PA4259,208964.PA4260,208964.PA4261,208964.PA4262,208964.PA4263,208964.PA4268,208964.PA4271,208964.PA4273,208964.PA4274	rplQ,rpoA,rpsM,rplO,rpmD,rpsE,rplR,rplF,rpsH,rplE,rplX,rplN,rpmC,rplP,rpsC,rplV,rpsS,rplB,rplW,rplD,rplC,rpsL,rplL,rplA,rplK
STRING clusters	CL:78	Ribosome, and Translation protein, beta-barrel domain superfamily	66	72	1.12822	bottom	Zn-depleted	5.14e-13	ks	208964.PA0579,208964.PA1800,208964.PA2071,208964.PA2741,208964.PA2743,208964.PA2970,208964.PA3162,208964.PA3601,208964.PA3656,208964.PA3742,208964.PA3743,208964.PA3744,208964.PA3745,208964.PA4237,208964.PA4238,208964.PA4239,208964.PA4240,208964.PA4241,208964.PA4244,208964.PA4245,208964.PA4246,208964.PA4247,208964.PA4248,208964.PA4249,208964.PA4250,208964.PA4251,208964.PA4252,208964.PA4253,208964.…	rpsU,tig,fusA2,rplT,infC,rpmF,rpsA,rpmE2,rpsB,rplS,trmD,rimM,rpsP,rplQ,rpoA,rpsD,rpsK,rpsM,rplO,rpmD,rpsE,rplR,rplF,rpsH,rpsN,rplE,rplX,rplN,rpsQ,rpmC,rplP,rpsC,rplV,rpsS,rplB,rplW,rplD,rplC,rpsJ,tufA,fusA1,rpsG,rpsL,rplL,rplJ,rplA,rplK,nusG,rpsI,rplM,rpsT,rpmA,rplU,rplY,rpsO,truB,rbfA,infB,nusA,rimP,rplI,rpsR,rpsF,rpmE,rpmG,rpmB
STRING clusters	CL:75	Ribosome, and Translation regulator activity	70	78	1.0402	bottom	Zn-depleted	1.07e-11	ks	208964.PA0019,208964.PA0579,208964.PA1800,208964.PA2071,208964.PA2741,208964.PA2743,208964.PA2970,208964.PA3162,208964.PA3601,208964.PA3656,208964.PA3657,208964.PA3701,208964.PA3742,208964.PA3743,208964.PA3744,208964.PA3745,208964.PA3903,208964.PA4237,208964.PA4238,208964.PA4239,208964.PA4240,208964.PA4241,208964.PA4244,208964.PA4245,208964.PA4246,208964.PA4247,208964.PA4248,208964.PA4249,208964.…	def,rpsU,tig,fusA2,rplT,infC,rpmF,rpsA,rpmE2,rpsB,map,prfB,rplS,trmD,rimM,rpsP,prfC,rplQ,rpoA,rpsD,rpsK,rpsM,rplO,rpmD,rpsE,rplR,rplF,rpsH,rpsN,rplE,rplX,rplN,rpsQ,rpmC,rplP,rpsC,rplV,rpsS,rplB,rplW,rplD,rplC,rpsJ,tufA,fusA1,rpsG,rpsL,rplL,rplJ,rplA,rplK,nusG,rpsI,rplM,rpsT,rpmA,rplU,rplY,rpsO,truB,rbfA,infB,nusA,rimP,rplI,rpsR,rpsF,rpmE,rpmG,rpmB
STRING clusters	CL:72	Ribosome, and Translation regulator activity	80	91	1.01299	bottom	Zn-depleted	6.32e-13	ks	208964.PA0019,208964.PA0579,208964.PA1800,208964.PA2071,208964.PA2619,208964.PA2741,208964.PA2743,208964.PA2970,208964.PA3162,208964.PA3601,208964.PA3656,208964.PA3657,208964.PA3701,208964.PA3742,208964.PA3743,208964.PA3744,208964.PA3745,208964.PA3903,208964.PA4237,208964.PA4238,208964.PA4239,208964.PA4240,208964.PA4241,208964.PA4244,208964.PA4245,208964.PA4246,208964.PA4247,208964.PA4248,208964.…	def,rpsU,tig,fusA2,infA,rplT,infC,rpmF,rpsA,rpmE2,rpsB,map,prfB,rplS,trmD,rimM,rpsP,prfC,rplQ,rpoA,rpsD,rpsK,rpsM,rplO,rpmD,rpsE,rplR,rplF,rpsH,rpsN,rplE,rplX,rplN,rpsQ,rpmC,rplP,rpsC,rplV,rpsS,rplB,rplW,rplD,rplC,rpsJ,tufA,fusA1,rpsG,rpsL,rplL,rplJ,rplA,rplK,nusG,rpsI,rplM,rpsT,rpmA,rplU,rplY,rpsO,truB,rbfA,infB,nusA,rimP,PA4840,rplI,rpsR,rpsF,rpmE,rpmG,rpmB,atpC,atpD,atpG,atpA,atpH,atpF,atpE,at…
STRING clusters	CL:70	Ribosome, and Translation regulator activity	88	100	0.938454	bottom	Zn-depleted	2.49e-12	ks	208964.PA0019,208964.PA0579,208964.PA0903,208964.PA1800,208964.PA2071,208964.PA2619,208964.PA2741,208964.PA2743,208964.PA2970,208964.PA3162,208964.PA3601,208964.PA3649,208964.PA3651,208964.PA3652,208964.PA3653,208964.PA3654,208964.PA3655,208964.PA3656,208964.PA3657,208964.PA3701,208964.PA3742,208964.PA3743,208964.PA3744,208964.PA3745,208964.PA3903,208964.PA4237,208964.PA4238,208964.PA4239,208964.…	def,rpsU,alaS,tig,fusA2,infA,rplT,infC,rpmF,rpsA,rpmE2,PA3649,cdsA,uppS,frr,pyrH,tsf,rpsB,map,prfB,rplS,trmD,rimM,rpsP,prfC,rplQ,rpoA,rpsD,rpsK,rpsM,rplO,rpmD,rpsE,rplR,rplF,rpsH,rpsN,rplE,rplX,rplN,rpsQ,rpmC,rplP,rpsC,rplV,rpsS,rplB,rplW,rplD,rplC,rpsJ,tufA,fusA1,rpsG,rpsL,rplL,rplJ,rplA,rplK,nusG,rpsI,rplM,rpsT,rpmA,rplU,rplY,rpsO,truB,rbfA,infB,nusA,rimP,smpB,PA4840,rplI,rpsR,rpsF,rpmE,rpmG,rp…
STRING clusters	CL:69	Ribosome, and Translation regulator activity	93	107	0.912515	bottom	Zn-depleted	1.31e-12	ks	208964.PA0019,208964.PA0576,208964.PA0579,208964.PA0903,208964.PA1800,208964.PA2071,208964.PA2619,208964.PA2741,208964.PA2743,208964.PA2970,208964.PA3162,208964.PA3601,208964.PA3649,208964.PA3651,208964.PA3652,208964.PA3653,208964.PA3654,208964.PA3655,208964.PA3656,208964.PA3657,208964.PA3701,208964.PA3742,208964.PA3743,208964.PA3744,208964.PA3745,208964.PA3903,208964.PA4237,208964.PA4238,208964.…	def,rpoD,rpsU,alaS,tig,fusA2,infA,rplT,infC,rpmF,rpsA,rpmE2,PA3649,cdsA,uppS,frr,pyrH,tsf,rpsB,map,prfB,rplS,trmD,rimM,rpsP,prfC,rplQ,rpoA,rpsD,rpsK,rpsM,rplO,rpmD,rpsE,rplR,rplF,rpsH,rpsN,rplE,rplX,rplN,rpsQ,rpmC,rplP,rpsC,rplV,rpsS,rplB,rplW,rplD,rplC,rpsJ,tufA,fusA1,rpsG,rpsL,rpoC,rpoB,rplL,rplJ,rplA,rplK,nusG,rpsI,rplM,rpsT,rpmA,rplU,rplY,rpsO,truB,rbfA,infB,nusA,rimP,smpB,PA4840,PA4878,rplI,…
STRING clusters	CL:67	Translation, and Proton-transporting ATP synthase complex	96	113	0.900275	bottom	Zn-depleted	2.47e-12	ks	208964.PA0019,208964.PA0576,208964.PA0579,208964.PA0903,208964.PA1800,208964.PA2071,208964.PA2619,208964.PA2741,208964.PA2743,208964.PA2851,208964.PA2970,208964.PA3162,208964.PA3601,208964.PA3649,208964.PA3651,208964.PA3652,208964.PA3653,208964.PA3654,208964.PA3655,208964.PA3656,208964.PA3657,208964.PA3701,208964.PA3742,208964.PA3743,208964.PA3744,208964.PA3745,208964.PA3903,208964.PA4237,208964.…	def,rpoD,rpsU,alaS,tig,fusA2,infA,rplT,infC,efp,rpmF,rpsA,rpmE2,PA3649,cdsA,uppS,frr,pyrH,tsf,rpsB,map,prfB,rplS,trmD,rimM,rpsP,prfC,rplQ,rpoA,rpsD,rpsK,rpsM,rplO,rpmD,rpsE,rplR,rplF,rpsH,rpsN,rplE,rplX,rplN,rpsQ,rpmC,rplP,rpsC,rplV,rpsS,rplB,rplW,rplD,rplC,rpsJ,tufA,fusA1,rpsG,rpsL,rpoC,rpoB,rplL,rplJ,rplA,rplK,nusG,rpsI,rplM,rpsT,rpmA,rplU,prfA,rplY,ychF,rpsO,truB,rbfA,infB,nusA,rimP,smpB,PA484…
STRING clusters	CL:66	Translation, and Proton-transporting ATP synthase complex	119	137	0.787477	bottom	Zn-depleted	2.52e-10	ks	208964.PA0008,208964.PA0009,208964.PA0019,208964.PA0576,208964.PA0579,208964.PA0668,208964.PA0903,208964.PA0956,208964.PA0963,208964.PA1742,208964.PA1794,208964.PA1795,208964.PA1800,208964.PA2071,208964.PA2612,208964.PA2619,208964.PA2739,208964.PA2740,208964.PA2741,208964.PA2743,208964.PA2744,208964.PA2851,208964.PA2970,208964.PA3134,208964.PA3162,208964.PA3482,208964.PA3601,208964.PA3649,208964.…	glyS,glyQ,def,rpoD,rpsU,tyrZ,alaS,proS,aspS,PA1742,glnS,cysS,tig,fusA2,serS,infA,pheT,pheS,rplT,infC,thrS,efp,rpmF,gltX,rpsA,metG,rpmE2,PA3649,cdsA,uppS,frr,pyrH,tsf,rpsB,map,lysS,prfB,rplS,trmD,rimM,rpsP,valS,prfC,leuS,rplQ,rpoA,rpsD,rpsK,rpsM,rplO,rpmD,rpsE,rplR,rplF,rpsH,rpsN,rplE,rplX,rplN,rpsQ,rpmC,rplP,rpsC,rplV,rpsS,rplB,rplW,rplD,rplC,rpsJ,tufA,fusA1,rpsG,rpsL,rpoC,rpoB,rplL,rplJ,rplA,rpl…
STRING clusters	CL:65	Translation, and Protein export	136	158	0.713151	bottom	Zn-depleted	6.74e-10	ks	208964.PA0008,208964.PA0009,208964.PA0019,208964.PA0373,208964.PA0576,208964.PA0579,208964.PA0668,208964.PA0767,208964.PA0768,208964.PA0769,208964.PA0770,208964.PA0771,208964.PA0903,208964.PA0956,208964.PA0963,208964.PA1742,208964.PA1794,208964.PA1795,208964.PA1800,208964.PA2071,208964.PA2612,208964.PA2619,208964.PA2739,208964.PA2740,208964.PA2741,208964.PA2743,208964.PA2744,208964.PA2851,208964.…	glyS,glyQ,def,ftsY,rpoD,rpsU,tyrZ,lepA,lepB,PA0769,rnc,era,alaS,proS,aspS,PA1742,glnS,cysS,tig,fusA2,serS,infA,pheT,pheS,rplT,infC,thrS,efp,rpmF,gltX,rpsA,metG,rpmE2,PA3649,cdsA,uppS,frr,pyrH,tsf,rpsB,map,lysS,prfB,rplS,trmD,rimM,rpsP,ffh,secF,secD,yajC,valS,prfC,leuS,rplQ,rpoA,rpsD,rpsK,rpsM,secY,rplO,rpmD,rpsE,rplR,rplF,rpsH,rpsN,rplE,rplX,rplN,rpsQ,rpmC,rplP,rpsC,rplV,rpsS,rplB,rplW,rplD,rplC,…
STRING clusters	CL:63	Translation, and Protein export	148	174	0.689956	bottom	Zn-depleted	2.03e-10	ks	208964.PA0004,208964.PA0008,208964.PA0009,208964.PA0019,208964.PA0373,208964.PA0456,208964.PA0576,208964.PA0579,208964.PA0668,208964.PA0767,208964.PA0768,208964.PA0769,208964.PA0770,208964.PA0771,208964.PA0837,208964.PA0903,208964.PA0956,208964.PA0963,208964.PA1742,208964.PA1794,208964.PA1795,208964.PA1800,208964.PA2071,208964.PA2612,208964.PA2619,208964.PA2739,208964.PA2740,208964.PA2741,208964.…	gyrB,glyS,glyQ,def,ftsY,PA0456,rpoD,rpsU,tyrZ,lepA,lepB,PA0769,rnc,era,slyD,alaS,proS,aspS,PA1742,glnS,cysS,tig,fusA2,serS,infA,pheT,pheS,rplT,infC,thrS,efp,acpP,rpmF,gltX,rpsA,gyrA,capB,metG,rpmE2,PA3649,cdsA,uppS,frr,pyrH,tsf,rpsB,map,lysS,prfB,rplS,trmD,rimM,rpsP,ffh,secF,secD,yajC,valS,prfC,leuS,rplQ,rpoA,rpsD,rpsK,rpsM,secY,rplO,rpmD,rpsE,rplR,rplF,rpsH,rpsN,rplE,rplX,rplN,rpsQ,rpmC,rplP,rps…
STRING clusters	CL:64	Translation, and Protein export	143	168	0.687784	bottom	Zn-depleted	4.57e-10	ks	208964.PA0004,208964.PA0008,208964.PA0009,208964.PA0019,208964.PA0373,208964.PA0576,208964.PA0579,208964.PA0668,208964.PA0767,208964.PA0768,208964.PA0769,208964.PA0770,208964.PA0771,208964.PA0903,208964.PA0956,208964.PA0963,208964.PA1742,208964.PA1794,208964.PA1795,208964.PA1800,208964.PA2071,208964.PA2612,208964.PA2619,208964.PA2739,208964.PA2740,208964.PA2741,208964.PA2743,208964.PA2744,208964.…	gyrB,glyS,glyQ,def,ftsY,rpoD,rpsU,tyrZ,lepA,lepB,PA0769,rnc,era,alaS,proS,aspS,PA1742,glnS,cysS,tig,fusA2,serS,infA,pheT,pheS,rplT,infC,thrS,efp,rpmF,gltX,rpsA,gyrA,metG,rpmE2,PA3649,cdsA,uppS,frr,pyrH,tsf,rpsB,map,lysS,prfB,rplS,trmD,rimM,rpsP,ffh,secF,secD,yajC,valS,prfC,leuS,rplQ,rpoA,rpsD,rpsK,rpsM,secY,rplO,rpmD,rpsE,rplR,rplF,rpsH,rpsN,rplE,rplX,rplN,rpsQ,rpmC,rplP,rpsC,rplV,rpsS,rplB,rplW,…
STRING clusters	CL:1570	Carbon metabolism, and Valine, leucine and isoleucine biosynthesis	73	90	0.597126	bottom	Zn-depleted	0.00029	ks	208964.PA0330,208964.PA0331,208964.PA0353,208964.PA0548,208964.PA0552,208964.PA0555,208964.PA0607,208964.PA0793,208964.PA0794,208964.PA0795,208964.PA0796,208964.PA0851,208964.PA0854,208964.PA1326,208964.PA1562,208964.PA1580,208964.PA1581,208964.PA1582,208964.PA1583,208964.PA1584,208964.PA1585,208964.PA1586,208964.PA1587,208964.PA1588,208964.PA1589,208964.PA1770,208964.PA1787,208964.PA2249,208964.…	rpiA,ilvA1,ilvD,tktA,pgk,fda,rpe,PA0793,PA0794,prpC,prpB,PA0851,fumC2,ilvA2,acnA,gltA,sdhC,sdhD,sdhA,sdhB,sucA,sucB,lpdG,sucC,sucD,ppsA,acnB,bkdB,PA2323,icd,idh,tal,PA2828,PA3001,leuB,leuD,leuC,aspC,eda,pgl,zwf,glk,edd,gapA,mqoA,maeA,eno,ppc,leuA,PA4180,PA4286,purU1,pykA,PA4333,mqoB,prs,ilvC,ilvH,ilvI,pgi,tpiA,PA4872,ilvE,aceE,aceF,PA5046,fbp,pgm,pckA,algC,PA5435,PA5436,zwf-2
STRING clusters	CL:1569	Carbon metabolism, and Valine, leucine and isoleucine biosynthesis	81	112	0.522697	bottom	Zn-depleted	0.0021	ks	208964.PA0330,208964.PA0331,208964.PA0353,208964.PA0482,208964.PA0548,208964.PA0552,208964.PA0555,208964.PA0607,208964.PA0793,208964.PA0794,208964.PA0795,208964.PA0796,208964.PA0851,208964.PA0854,208964.PA1326,208964.PA1562,208964.PA1580,208964.PA1581,208964.PA1582,208964.PA1583,208964.PA1584,208964.PA1585,208964.PA1586,208964.PA1587,208964.PA1588,208964.PA1589,208964.PA1770,208964.PA1787,208964.…	rpiA,ilvA1,ilvD,glcB,tktA,pgk,fda,rpe,PA0793,PA0794,prpC,prpB,PA0851,fumC2,ilvA2,acnA,gltA,sdhC,sdhD,sdhA,sdhB,sucA,sucB,lpdG,sucC,sucD,ppsA,acnB,bkdB,PA2323,icd,idh,aceA,tal,PA2828,PA3001,leuB,leuD,leuC,aspC,eda,pgl,zwf,glk,edd,gapA,mqoA,maeA,eno,ppc,leuA,PA3896,PA4180,PA4286,purU1,pykA,PA4333,hprA,mqoB,prs,ilvC,ilvH,ilvI,pgi,tpiA,PA4769,lldP,lldD,PA4772,PA4872,ilvE,aceE,aceF,PA5046,fbp,pgm,pckA…
UniProt Keywords	KW-0798	TonB box	10	35	2.83212	bottom	Zn-depleted	4.00e-05	afc	208964.PA0781,208964.PA1271,208964.PA1365,208964.PA1922,208964.PA2911,208964.PA3268,208964.PA3790,208964.PA4514,208964.PA4675,208964.PA4837	PA0781,PA1271,PA1365,PA1922,PA2911,PA3268,oprC,PA4514,PA4675,cntO
UniProt Keywords	KW-1134	Transmembrane beta strand	15	39	2.35527	bottom	Zn-depleted	1.84e-05	afc	208964.PA0427,208964.PA0781,208964.PA0958,208964.PA1271,208964.PA1777,208964.PA1922,208964.PA2495,208964.PA2525,208964.PA3105,208964.PA3186,208964.PA3648,208964.PA3790,208964.PA4661,208964.PA4837,208964.PA5112	oprM,PA0781,oprD,PA1271,oprF,PA1922,oprN,PA2525,xcpQ,oprB,opr86,oprC,pagL,cntO,estA
UniProt Keywords	KW-0998	Cell outer membrane	30	71	1.71835	bottom	Zn-depleted	6.27e-05	ks	208964.PA0427,208964.PA0595,208964.PA0781,208964.PA0867,208964.PA0958,208964.PA0973,208964.PA1271,208964.PA1365,208964.PA1777,208964.PA1922,208964.PA2853,208964.PA2911,208964.PA3105,208964.PA3186,208964.PA3268,208964.PA3648,208964.PA3764,208964.PA3790,208964.PA3800,208964.PA3988,208964.PA4514,208964.PA4545,208964.PA4661,208964.PA4668,208964.PA4675,208964.PA4765,208964.PA4837,208964.PA5040,208964.…	oprM,ostA,PA0781,mliC,oprD,oprL,PA1271,PA1365,oprF,PA1922,oprI,PA2911,xcpQ,oprB,PA3268,opr86,mltF,oprC,bamB,lptE,PA4514,comL,pagL,lolB,PA4675,omlA,cntO,pilQ,blc,estA
UniProt Keywords	KW-0689	Ribosomal protein	53	56	1.33978	bottom	Zn-depleted	1.78e-13	ks	208964.PA0579,208964.PA2741,208964.PA2970,208964.PA3162,208964.PA3601,208964.PA3656,208964.PA3742,208964.PA3745,208964.PA4237,208964.PA4239,208964.PA4240,208964.PA4241,208964.PA4244,208964.PA4245,208964.PA4246,208964.PA4247,208964.PA4248,208964.PA4249,208964.PA4250,208964.PA4251,208964.PA4252,208964.PA4253,208964.PA4254,208964.PA4255,208964.PA4256,208964.PA4257,208964.PA4258,208964.PA4259,208964.…	rpsU,rplT,rpmF,rpsA,rpmE2,rpsB,rplS,rpsP,rplQ,rpsD,rpsK,rpsM,rplO,rpmD,rpsE,rplR,rplF,rpsH,rpsN,rplE,rplX,rplN,rpsQ,rpmC,rplP,rpsC,rplV,rpsS,rplB,rplW,rplD,rplC,rpsJ,rpsG,rpsL,rplL,rplJ,rplA,rplK,rpsI,rplM,rpsT,rpmA,rplU,rplY,rpsO,rplI,rpsR,rpsF,rpmE,rpmG,rpmB,rpmH
UniProt Keywords	KW-0687	Ribonucleoprotein	54	57	1.33087	bottom	Zn-depleted	1.33e-13	ks	208964.PA0579,208964.PA2741,208964.PA2970,208964.PA3162,208964.PA3601,208964.PA3656,208964.PA3742,208964.PA3745,208964.PA3746,208964.PA4237,208964.PA4239,208964.PA4240,208964.PA4241,208964.PA4244,208964.PA4245,208964.PA4246,208964.PA4247,208964.PA4248,208964.PA4249,208964.PA4250,208964.PA4251,208964.PA4252,208964.PA4253,208964.PA4254,208964.PA4255,208964.PA4256,208964.PA4257,208964.PA4258,208964.…	rpsU,rplT,rpmF,rpsA,rpmE2,rpsB,rplS,rpsP,ffh,rplQ,rpsD,rpsK,rpsM,rplO,rpmD,rpsE,rplR,rplF,rpsH,rpsN,rplE,rplX,rplN,rpsQ,rpmC,rplP,rpsC,rplV,rpsS,rplB,rplW,rplD,rplC,rpsJ,rpsG,rpsL,rplL,rplJ,rplA,rplK,rpsI,rplM,rpsT,rpmA,rplU,rplY,rpsO,rplI,rpsR,rpsF,rpmE,rpmG,rpmB,rpmH
UniProt Keywords	KW-0949	S-adenosyl-L-methionine	38	75	1.2002	top	Zn-replete	0.01	ks	208964.PA0017,208964.PA0354,208964.PA0382,208964.PA0419,208964.PA0420,208964.PA0500,208964.PA0592,208964.PA0654,208964.PA0775,208964.PA0916,208964.PA0933,208964.PA1161,208964.PA1546,208964.PA1678,208964.PA1843,208964.PA2611,208964.PA2904,208964.PA3048,208964.PA3171,208964.PA3348,208964.PA3624,208964.PA3743,208964.PA3806,208964.PA3817,208964.PA3824,208964.PA3980,208964.PA3996,208964.PA4420,208964.…	rsmB,PA0354,micA,PA0419,bioA,bioB,ksgA,speD,cmoA,rimO,ygcA,rrmA,hemN,prmB,metH,cysG,cobI,rlmL,ubiG,cheR1,pcm,trmD,rlmN,trmJ,queA,miaB,lis,rsmH,rsmI,pilD,rsmC,trmA,ftsJ,PA4928,rlmB,thiC,rlmJ,ubiE
UniProt Keywords	KW-0699	rRNA-binding	39	39	0.971644	bottom	Zn-depleted	1.84e-05	ks	208964.PA0770,208964.PA0771,208964.PA2619,208964.PA2741,208964.PA4239,208964.PA4240,208964.PA4241,208964.PA4244,208964.PA4246,208964.PA4247,208964.PA4248,208964.PA4249,208964.PA4250,208964.PA4251,208964.PA4252,208964.PA4253,208964.PA4254,208964.PA4256,208964.PA4257,208964.PA4258,208964.PA4259,208964.PA4260,208964.PA4261,208964.PA4262,208964.PA4263,208964.PA4267,208964.PA4268,208964.PA4272,208964.…	rnc,era,infA,rplT,rpsD,rpsK,rpsM,rplO,rpsE,rplR,rplF,rpsH,rpsN,rplE,rplX,rplN,rpsQ,rplP,rpsC,rplV,rpsS,rplB,rplW,rplD,rplC,rpsG,rpsL,rplJ,rplA,rplK,rpsT,rplU,rplY,rpsO,rplI,rpsR,rpsF,rsgA,rpmE
UniProt Keywords	KW-0694	RNA-binding	77	86	0.607235	bottom	Zn-depleted	6.93e-05	ks	208964.PA0017,208964.PA0354,208964.PA0584,208964.PA0592,208964.PA0668,208964.PA0770,208964.PA0771,208964.PA0903,208964.PA1192,208964.PA1562,208964.PA1787,208964.PA2582,208964.PA2619,208964.PA2626,208964.PA2739,208964.PA2741,208964.PA2744,208964.PA2840,208964.PA2975,208964.PA2976,208964.PA3048,208964.PA3162,208964.PA3179,208964.PA3482,208964.PA3746,208964.PA3861,208964.PA4052,208964.PA4239,208964.…	rsmB,PA0354,cca,ksgA,tyrZ,rnc,era,alaS,ttcA,acnA,acnB,PA2582,infA,trmU,pheT,rplT,thrS,deaD,rluC,rne,rlmL,rpsA,rluB,metG,ffh,rhl,nusB,rpsD,rpsK,rpsM,rplO,rpsE,rplR,rplF,rpsH,rpsN,rplE,rplX,rplN,rpsQ,rplP,rpsC,rplV,rpsS,rplB,rplW,rplD,rplC,rpsG,rpsL,rplJ,rplA,rplK,rluD,rpsT,rplU,rplY,pcnB,pnp,rpsO,nusA,smpB,dusB,rplI,rpsR,rpsF,rnr,hfq,rsgA,rlmJ,rpmE,thiI,PA5195,rho,rpmG,rph,rnpA
UniProt Keywords	KW-0997	Cell inner membrane	113	263	0.468282	bottom	Zn-depleted	0.00093	ks	208964.PA0196,208964.PA0280,208964.PA0341,208964.PA0373,208964.PA0375,208964.PA0411,208964.PA0425,208964.PA0426,208964.PA0767,208964.PA0768,208964.PA0771,208964.PA0783,208964.PA0892,208964.PA0917,208964.PA0951,208964.PA0969,208964.PA0970,208964.PA0971,208964.PA1070,208964.PA1071,208964.PA1072,208964.PA1101,208964.PA1318,208964.PA1442,208964.PA1443,208964.PA1444,208964.PA1479,208964.PA1480,208964.…	pntB,cysA,lgt,ftsY,ftsX,pilJ,mexA,mexB,lepA,lepB,era,putP,aotP,kup,PA0951,tolQ,tolR,tolA,braG,braF,braE,fliF,cyoB,PA1442,fliM,fliN,ccmE,ccmF,cycH,zipA,ccoP1,ccoP2,sdhD,sdhA,braB,nhaB,sstT,PA2252,gnuT,mexF,PA2528,PA2533,ctpH,ftsK,nuoA,nuoB,nuoD,nuoH,nuoI,nuoL,nuoM,PA2652,htpX,mltG,rne,lolD,nqrF,nqrC,xcpS,PA3201,lpxL,PA3304,PA3522,arnC,PA3623,PA3641,PA3649,cdsA,plsB,secF,secD,yajC,nhaP,lnt,pbpA,sec…
UniProt Keywords	KW-1003	Cell membrane	151	452	0.462644	bottom	Zn-depleted	0.0014	ks	208964.PA0196,208964.PA0280,208964.PA0302,208964.PA0303,208964.PA0341,208964.PA0373,208964.PA0374,208964.PA0375,208964.PA0411,208964.PA0425,208964.PA0426,208964.PA0603,208964.PA0605,208964.PA0655,208964.PA0763,208964.PA0767,208964.PA0768,208964.PA0771,208964.PA0783,208964.PA0892,208964.PA0913,208964.PA0917,208964.PA0951,208964.PA0969,208964.PA0970,208964.PA0971,208964.PA1070,208964.PA1071,208964.…	pntB,cysA,spuF,spuG,lgt,ftsY,ftsE,ftsX,pilJ,mexA,mexB,potA-3,PA0605,coq7,mucA,lepA,lepB,era,putP,aotP,mgtE,kup,PA0951,tolQ,tolR,tolA,braG,braF,braE,fliF,phoQ,cyoB,PA1341,PA1442,fliM,fliN,flhA,ccmE,ccmF,cycH,zipA,ccoP1,ccoP2,sdhD,sdhA,braB,parS,PA1808,PA1809,nhaB,sstT,PA2252,gnuT,mexF,PA2528,PA2533,ctpH,ftsK,nuoA,nuoB,nuoD,nuoH,nuoI,nuoL,nuoM,PA2652,htpX,mltG,rne,PA2986,lolD,PA2988,nqrF,nqrC,pyrD,…
